# Supplementary material for: Checklist of the suborder Terebrantia (Thysanoptera): generic diversity and species composition in Xishuangbanna, Yunnan Province, China
Source: Biodivers Data J. 2021 Nov 24;9:e72670. doi: 10.3897/BDJ.9.e72670 (PMC8636449; doi:10.3897/BDJ.9.e72670)
Supplement: Supplementary material 1 — Supplementary material [file bdj-09-e72670-s001.xls]

## Sheet: Taxa
Kingdom	Phylum	Class	Order	Suborder	Family	Subfamily	Genus	Species	Authorship	Nomenclature	Feeds on	Distribution
Animalia	Arthropoda	Insecta	Thysanoptera	Terebrantia	Aeolothripidae		Mymarothrips	garuda	Margabandhu, 1931	Mymarothrips garuda Ramakrishna & Margabandhu, 1931: 1031 | Mymarothrips bolus Bhatti, 1967: 3. Synonymised by Mound and Marullo (1998) | Mymarothrips flavidonotus Tong & Zhang, 1995: 39.	small arthropods.	Described from India and recorded in southern China.
Animalia	Arthropoda	Insecta	Thysanoptera	Terebrantia	Thripidae	Panchaetothripinae	Anisopilothrips	venustustulus	Priesner, 1923	Heliothrips venustulus Priesner, 1923: 89 | Astrothrips angulatus Hood, 1925.	leaves, collected from tea tree, lotus, wide plant varieties	Described from Grenada. Recorded from Florida USA, widely around the Caribbean, also Japan, Taiwan, Malaysia, Australia, Fiji (Mound and Marullo 1996), and China.
Animalia	Arthropoda	Insecta	Thysanoptera	Terebrantia	Thripidae	Panchaetothripinae	Araliacothrips	daweishanensis	Li, Li, & Zhang, 2018	Araliacothrips daweishanensis Li, Li & Zhang, 2018:7.	leaves, collected from Ranunculaceae and Polypodiaceae (ferns)	Described from Xishuangbanna (Li et al. 2018b) and distributed from southern China.
Animalia	Arthropoda	Insecta	Thysanoptera	Terebrantia	Thripidae	Panchaetothripinae	Astrothrips	asiaticus	Bhatti, 1967	Sempothrips asiaticus Bhatti, 1967: 7.	leaves, collected from grasses	Palaeotropics, from West Africa to Northern Australia, Japan and southern China
Animalia	Arthropoda	Insecta	Thysanoptera	Terebrantia	Thripidae	Panchaetothripinae	Astrothrips	aucubae	Kurosawa, 1932	Astrothrips aucubae Kurosawa, 1932: 230.	leaves, collected from Pueraria lobata and Ficus ssp	Described from Japan. Recorded from China (Li et al. 2021).
Animalia	Arthropoda	Insecta	Thysanoptera	Terebrantia	Thripidae	Panchaetothripinae	Astrothrips	aureoles	Stannard & Mitri, 1962	Astrothrips aureolus Stannard & Mitri, 1962: 192.	leaves, collected from Ophiopogon japonicus (Asparagaceae)	Described from Peninsular Malaysia. Recorded from northern Australia and Southern China.
Animalia	Arthropoda	Insecta	Thysanoptera	Terebrantia	Thripidae	Panchaetothripinae	Astrothrips	chisinliaoensis	Chen, 1980	Astrothrips chisinliaoensis Chen, 1980: 174.	leaves, collected from ferns, Ternstroemia pseudoverticillata	Described from Republic of Moldova (Chisinliao). Recorded from Southern China and Taiwan.
Animalia	Arthropoda	Insecta	Thysanoptera	Terebrantia	Thripidae	Panchaetothripinae	Astrothrips	globiceps	Karny, 1913	Heliothrips globiceps Karny, 1913: 125.	leaves, collected from onion	Described Indonisia, New Britain, Papua New Guinea. Recorded from China.
Animalia	Arthropoda	Insecta	Thysanoptera	Terebrantia	Thripidae	Panchaetothripinae	Astrothrips	strasseni	Kudo, 1979	Astrothrips strasseni Kudo, 1979: 346.	leaves, collected from bamboo	Described from Myanmar and recorded from Southern China.
Animalia	Arthropoda	Insecta	Thysanoptera	Terebrantia	Thripidae	Panchaetothripinae	Astrothrips	tumiceps	Karny, 1923	Astrothrips tumiceps Karny, 1923: 331.	leaves, collected from moringa & Smilacaceae	Described from Indonesia. Recorded from India, Philippines, northern Australia and China.
Animalia	Arthropoda	Insecta	Thysanoptera	Terebrantia	Thripidae	Panchaetothripinae	Caliothrips	tongi	Mound, Zhang, & Bei, 2011	Caliothrips tongi Mound Zhang & Bei, 2011: 58.	leaves, collected from Poaceae and wide range of host plant	Described from Zhejiang Province, China (Mound et al. 2011).
Animalia	Arthropoda	Insecta	Thysanoptera	Terebrantia	Thripidae	Panchaetothripinae	Copidothrips	octarticulatus	Schmutz, 1913	Heliothrips (Parthenothrips) octarticulata Schmutz, 1913: 993 | Copidothrips formosus Hood, 1954: 190 | Mesostenothrips kraussi Stannard & Mitri, 1962: 211.	leaves, collected from Asparagus sps, ferns and wide range of host plants	Described from Sri Lanka. Recorded from Taiwan, Gibert island, Kiribati, Seychelles, Thailand, Northern Australia, and Southern China.
Animalia	Arthropoda	Insecta	Thysanoptera	Terebrantia	Thripidae	Panchaetothripinae	Helionothrips	brunneipennis	Bagnal, 1915	Heliothrips brunneipennis Bagnall, 1915: 318.	leaves, collected from Lauraceae （Reinwardtia indica）	Described from Sri lanka and recorded from China.
Animalia	Arthropoda	Insecta	Thysanoptera	Terebrantia	Thripidae	Panchaetothripinae	Helionothrips	cephalicus	Hood, 1954	Helionothrips cephalicus Hood, 1954: 191.	leaves, collected from Anacardiaceae and Poacea	Described from Japan and recorded from China (Sichuan, Taiwan, and Yunnan).
Animalia	Arthropoda	Insecta	Thysanoptera	Terebrantia	Thripidae	Panchaetothripinae	Helionothrips	mube	Kudo, 1992	Helionothrips mube Kudo, 1992: 275.	leaves, collected from taro, Papaya sp, Poaceae, vines	Described from Japan (Nagasaki, Inasayama) and recorded from China (Shanxi, Taiwan, and Yunnan).
Animalia	Arthropoda	Insecta	Thysanoptera	Terebrantia	Thripidae	Panchaetothripinae	Helionothrips	parvus	Bhatti, 1968	Helionothrips parvus Bhatti, 1968: 36.	leaves, collected from Poaceae and ferns	Described from India and recorded from China (Guangxi, Yunnan).
Animalia	Arthropoda	Insecta	Thysanoptera	Terebrantia	Thripidae	Panchaetothripinae	Helionothrips	rugatus	Mirab-balou & Tong, 2016	Helionothrips rugatus Mirab-balou & Tong, 2016: 146.	leaves, collected from Poaceae, Cornaceae, blackberries, ferns, Lophatherum gracile,pueraria	Described from Guangdong, distributed from Guangxi and Yunnan Province of China.
Animalia	Arthropoda	Insecta	Thysanoptera	Terebrantia	Thripidae	Panchaetothripinae	Helionothrips	shennongjiaensis	Feng Yang & Zhang, 2007	Helionothrips shennongjiaensis Feng, Yang & Zhang, 2007: 454.	leaves, collected from Cyperaceae, Solanceae, Zingiberaceae, wide host plants	Described from Hubai China and distributed from Yunnan, Guangdong and Hainan Provinces (Feng et al. 2007).
Animalia	Arthropoda	Insecta	Thysanoptera	Terebrantia	Thripidae	Panchaetothripinae	Heliothrips	longisensibilis	Xie, Mound, & Zhang, 2019	Heliothrips longisensibilis Xie, Mound & Zhang, 2019: 145.	leaves, collected from tea, pinus, ferns, Tecoma stans	Described from Xishuangbanna, Yunnan Province, China (Xie et al. 2019).
Animalia	Arthropoda	Insecta	Thysanoptera	Terebrantia	Thripidae	Panchaetothripinae	Panchaetothrips	bifurcus	Mirab-balou & Tong, 2016	Panchaetothrips bifurcus Mirab-balou & Tong, 2016: 151.	leaves, collected from Poaceae, Cornaceae, blackberries, ferns, and pueraria	Described from Hainan, distributed from Guangdong and Jiangxi Provinces, China.
Animalia	Arthropoda	Insecta	Thysanoptera	Terebrantia	Thripidae	Panchaetothripinae	Panchaetothrips	indicus	Bagnal, 1912	Panchaetothrips indicus Bagnall, 1912: 258.	leaves and flowers, collected from cofee trees, Bannanas, bamboo	Described from India and recorded from China.
Animalia	Arthropoda	Insecta	Thysanoptera	Terebrantia	Thripidae	Panchaetothripinae	Phibalothrips	peringueyi	Faure, 1925	Reticulothrips peringueyi Faure, 1925: 145.	leaves and flowers, collected from Poaceae, bamboo	Described from South Africa, recorded from Taiwan and south China.
Animalia	Arthropoda	Insecta	Thysanoptera	Terebrantia	Thripidae	Panchaetothripinae	Phibalothrips	rugosus	Kudo, 1979	Phibalothrips rugosus Kudo, 1979: 351.	leaves, collected from Poaceae, bamboo	Described from Malaysia and recorded from Japan and China (Xishuangbanna).
Animalia	Arthropoda	Insecta	Thysanoptera	Terebrantia	Thripidae	Panchaetothripinae	Rhipiphorothrips	concoloratus	Zhang & Tong, 1993	Rhipiphorothrips concoloratus Zhang & Tong, 1993: 52.	leaves, collected from hibiscus, grape	Described from Southern China (Xishuangbanna).
Animalia	Arthropoda	Insecta	Thysanoptera	Terebrantia	Thripidae	Panchaetothripinae	Rhipiphorothrips	cruentatus	Hood, 1919	Rhipiphorothrips cruentatus Hood, 1919: 94 | Rhipiphorothrips Karna Ramakrishna, 1928: 252.	leaves, collected from grape	Described from India, and recorded from China (Xishuangbanna).
Animalia	Arthropoda	Insecta	Thysanoptera	Terebrantia	Thripidae	Panchaetothripinae	Rhipiphorothrips	pulchellus	Morgan, 1913	Rhipiphorothrips pulchellus Morgan, 1913: 17 | Retithrips bicolor Bagnall, 1913: 290.	leaves, collected from grape & wide range of fruits	Described from Sri Lanka and the Philippines. Recorded from India, Indonesia, and China (Xishuangbanna).
Animalia	Arthropoda	Insecta	Thysanoptera	Terebrantia	Thripidae	Panchaetothripinae	Selenothrips	rubrocinctus	Giard, 1901	Physopus rubrocincta Giard, 1901: 264 | Heliothrips (Selenothrips) decolor Karny, 1911: 179 | Heliothrips (Selenothrips) mendax Schmutz, 1913: 994 | Brachyurothrips indicus Bagnall, 1926: 98.	leaves and collrected from Rosaceae.	Described from Sri Lanka and recorded in West Papua, Indonesia, India, China, and widely distributed from Subtropical zone.
Animalia	Arthropoda	Insecta	Thysanoptera	Terebrantia	Thripidae	Panchaetothripinae	Zaniothrips	ricini	Bhatti, 1967	Zaniothrips ricini Bhatti, 1967: 6.	leaves, collected from Moraceae	Described in India and recorded from China Xishuangbanna).
Animalia	Arthropoda	Insecta	Thysanoptera	Terebrantia	Thripidae	Dendrothripinae	Dendrothrips	minowai	Priesner, 1935	Dendrothrips minowai Priesner, 1935: 353 | Dendrothrips schimae Kudo, 1989: 42. Synonymised by Wang et al. (2019).	leaves, collected from tea leaves, Poaceae, & Spatholobus suberectus Dunn	Described from Japan. Recorded from Nepal and China (Xishuangbanna).
Animalia	Arthropoda	Insecta	Thysanoptera	Terebrantia	Thripidae	Dendrothripinae	Dendrothrips	strasseni	Bhatti, 1971	Dendrothrips strasseni Bhatti, 1971: 354.	leaves, collected from Populus tremula（‎Salicaceae）	Described from India and recorded from China (Xishuangbanna).
Animalia	Arthropoda	Insecta	Thysanoptera	Terebrantia	Thripidae	Dendrothripinae	Filicopsothrips	pulcher	Li, Yuan, & Zhang, 2020	Filicopsothrips pulcher Li, Yuan & Zhang 2020: 297.	leaves, collected from grasses（Poaceae）	Described from China (Xishuangbanna) (Li et al. 2020).
Animalia	Arthropoda	Insecta	Thysanoptera	Terebrantia	Thripidae	Dendrothripinae	Pseudodendrothrips	bhattii	Kudo, 1984	Pseudodendrothrips bhattii Kudo, 1984: 502.	leaves, collected from Senegalia pennata ( Fabaceae)	Described from Japan and recorded from China (Xishuangbanna).
Animalia	Arthropoda	Insecta	Thysanoptera	Terebrantia	Thripidae	Dendrothripinae	Pseudodendrothrips	mori	Niwa, 1908	Belothrips mori Niwa, 1908: 180|Graphidothrips stuardoi Moulton, 1930: 273.	leaves, collected from Senegalia pennata ( Fabaceae)	Described from Japan. Recorded from China, Korea, Taiwan, Australia, Italy, Chile, and USA (California, Georgia, Maryland, Illinois).
Animalia	Arthropoda	Insecta	Thysanoptera	Terebrantia	Thripidae	Dendrothripinae	Pseudodendrothrips	pueraria	Zhang & Tong, 1990	Pseudodendrothrips puerariae Zhang & Tong, 1990: 195.	leaves, collected from Pueraria montana（Fabaceae）	Described from China (Xishuangbanna).
Animalia	Arthropoda	Insecta	Thysanoptera	Terebrantia	Thripidae	Sericothripinae	Hydatothrips	aureus	Bhatti, 1973	Hydatothrips aureus Bhatti, 1973: 420.	flowers, collected from Callerya dielsiana (Papilionaceae）	Described from India and worldwide distributed.
Animalia	Arthropoda	Insecta	Thysanoptera	Terebrantia	Thripidae	Sericothripinae	Hydatothrips	dorax	Bhatti, 1973	Hydatothrips dorax Bhatti, 1973: 424.	flowers, collected from grasses (Poaceae)	Described from India and recorded from China (Xishuangbanna).
Animalia	Arthropoda	Insecta	Thysanoptera	Terebrantia	Thripidae	Sericothripinae	Hydatothrips	flavidus	Wang, 2007	Hydatothrips flavidus Wang 2007: 53.	flowers, collected from Litchi chinensis ( Sapindaceae)	Described from Taiwan and distributed from China (Yunnan Province).
Animalia	Arthropoda	Insecta	Thysanoptera	Terebrantia	Thripidae	Sericothripinae	Neohydatothrips	plynopygus	Karny, 1925	Anaphothrips plynopygus Karny, 1925: 29 | Zonothrips luridus Ananthakrishnan, 1968: 115.	flowers and on leaves, collected from raspberry; congograss	Described from Indonesia, and India. Recorded from Singapore, Taiwan, China (Yunnan Province), and Australia.
Animalia	Arthropoda	Insecta	Thysanoptera	Terebrantia	Thripidae	Sericothripinae	Neohydatothrips	Samayunkur	Kudo, 1995	Hydatothrips (Neohydatothrips) samayunkur Kudo, 1995: 169.	flowers and on leaves, collected from Tagetes erecta (Asteraceae)	Described from Japan. Recorded in Hawaii, Florida, Australia, Kenya, South Africa, Mauritius, New Zealand, Mexico, Taiwan, and China (Yunnan Province).
Animalia	Arthropoda	Insecta	Thysanoptera	Terebrantia	Thripidae	Thripinae	Amomothrips	associatus	Priesner, 1938	Taeniothrips associatus Priesner, 1938: 483.	flowers, collected from Alpinia vittata (Zingiberaceae)	Described from Malaysia and China (Yunnan Province).
Animalia	Arthropoda	Insecta	Thysanoptera	Terebrantia	Thripidae	Thripinae	Anaphothrips	floralis	Karny, 1922	Anaphothrips floralis Karny, 1922: 109.	flowers, collected from dandelion and allium (Fabaceae & Liliaceae)	Described from Vietnam and recorded from China (Xishuangbanna).
Animalia	Arthropoda	Insecta	Thysanoptera	Terebrantia	Thripidae	Thripinae	Anaphothrips	incertus	Girault, 1929	Limothrips incertus Girault, 1929: 3.	flowers, collected from Kyllinga brevifolia (Poaceae)	Described from Queensland. Recorded from Australia and China (Xishuangbanna).
Animalia	Arthropoda	Insecta	Thysanoptera	Terebrantia	Thripidae	Thripinae	Anascirtothrips	discordinae	Chen & Lu, 1994	Anascirtothrips discordiae Chen & Lu, 1994: 90.	leaves, collected from Ficus ssp, Vitis amurensis	Described from Taiwan and recorded from China (Xishuangbanna).
Animalia	Arthropoda	Insecta	Thysanoptera	Terebrantia	Thripidae	Thripinae	Arorathrips	mexicanus	Crawford DL, 1909	Chirothrips mexicana Crawford DL, 1909: 114|Chirothrips floridensis Watson, 1920: 22|Chirothrips catchingsi Watson, 1924: 76. Chirothrips saltensis Tapia, 1952: 109	Flower, collected from grasses (Poaceae）	Described from Mexico. Recorded from New Orleans, Louisiana, Florida, Argentina and China.
Animalia	Arthropoda	Insecta	Thysanoptera	Terebrantia	Thripidae	Thripinae	Aroidothrips	longistylus	Ananthakrishnan, 1960	Aroidothrips longistylus Ananthakrishnan, 1960: 562.	Unlear, collected from Chloranthaceae, Ficus vasculosa，Pittosporopsis kerrii (Alseuosmiaceae)	Described from India and recorded from China (Xishuangbanna).
Animalia	Arthropoda	Insecta	Thysanoptera	Terebrantia	Thripidae	Thripinae	Ayyaria Karny	chaetophora	Karny, 1926	Ayyaria chaetophora Karny, 1926: 193|Ayyaria chaetophora Karny, 1926: 193|Bussothrips claratibia Moulton, 1935: 475|Parafrankliniella fasciatus Kurosawa, 1937: 271|Parafrankliniella subfasciatus Kurosawa, 1968: 24.	leaves, collected from Litchi chinensis，mango	Described from India. Recorded from Japan and China ( Xishuangbanna).
Animalia	Arthropoda	Insecta	Thysanoptera	Terebrantia	Thripidae	Thripinae	Bathrips	jasminae	Ananthakrishnan, 1968	Bathrips jasminae Ananthakrishnan, 1968: 260.	leaves, collected from golden privet, tea, jasmine, Osmanthus fragrans	Described from India and recorded from Southern China.
Animalia	Arthropoda	Insecta	Thysanoptera	Terebrantia	Thripidae	Thripinae	Bathrips	melanicornis	Shumsher, 1946	Taeniothrips melanicornis Shumsher, 1946: 179 | Taeniothrips ipomoeae Zhang, 1981: 324. Synonymised by Mirab-Balou et al. (2012).	leaves, collected from sweet potato, Lantana camara, mango tree,beans, eggplants	Described from Myanmar, China (Guangdong & Yunnan Province). Recorded from India, Malaysia, Indonesia, Thailand, East Timor, Australia and Iran.
Animalia	Arthropoda	Insecta	Thysanoptera	Terebrantia	Thripidae	Thripinae	Bolacothrips	graminis	Priesner, 1930	Bolacidothrips graminis Priesner, 1930: 6.	leaves, collected from Poaceae	Described from Egypt and recorded from China (Xishuangbanna).
Animalia	Arthropoda	Insecta	Thysanoptera	Terebrantia	Thripidae	Thripinae	Bolacothrips	sriatopennatus	Schmutz, 1913	Thrips striatopennata Schmutz, 1913: 1002 | Bolacothrips orientalis Priesner, 1935: 359 | Bolacidothrips orizae Moulton, 1942: 10.	leaves, collected from Poaceae	Described from Guam Island (USA). Recorded from Taiwan, China (Yunnan Province), Sri Lanka, and Japan.
Animalia	Arthropoda	Insecta	Thysanoptera	Terebrantia	Thripidae	Thripinae	Bregmatothrips	sinensis	Wang & Tong, 2016	Bregmatothrips sinensis Wang & Tong, 2016: 254.	leaves, collected from Poaceae	Described from Guangdong, China (Wang et al. 2016) and recorded in Xishuangbanna, Yunnan Province.
Animalia	Arthropoda	Insecta	Thysanoptera	Terebrantia	Thripidae	Thripinae	Chaetanaphothrips	longisetis	Nonaka & Okajima, 1992	Chaetanaphothrips longisetis Nonaka & Okajima, 1992: 440.	leaves, collected from oak tree	Described from Taiwan and distributed from China (Yunnan Province).
Animalia	Arthropoda	Insecta	Thysanoptera	Terebrantia	Thripidae	Thripinae	Chaetanaphothrips	orchidii	Moulton, 1907	Euthrips orchidii Moulton, 1907: 52 | Euthrips marginemtorquens Karny, 1914: 362.	leaves, collected from Pueraria montana	Described from Indonesia and widespread around the world.
Animalia	Arthropoda	Insecta	Thysanoptera	Terebrantia	Thripidae	Thripinae	Chaetanaphothrips	querci	Kudo, 1985	Chaetanaphothrips querci Kudo, 1985: 324.	leaves, collected from tea leaves	Described from Japan, and recorded from China.
Animalia	Arthropoda	Insecta	Thysanoptera	Terebrantia	Thripidae	Thripinae	Chaetanaphothrips	theiperdus	Karny, 1921	Anaphothrips theiperdus Karny, 1921: 69 | Chaetanaphothrips taiwanus Sakimura, 1974: 319.	leaves, collected from tea leaves	Described from Indonesia (Java). Recorded from Japan (Kannanzan), Taiwan, and China (Yunnan Province).
Animalia	Arthropoda	Insecta	Thysanoptera	Terebrantia	Thripidae	Thripinae	Cricothrips	bourbonensis	Bournier & Bournier, 1988	Moundiella bourbonensis Bournier & Bournier, 1988: 68.	leaves and collected from mosses.	Described from Reunion island (Mare Longue) and recorded from Southern China.
Animalia	Arthropoda	Insecta	Thysanoptera	Terebrantia	Thripidae	Thripinae	Danothrips	theivorus	Karny, 1921	Anaphothrips theivorus Karny, 1921: 75 | Danothrips dianellae Zhang & Tong, 1991: 465.	flowers, young fruits, leaves, collected from bannana and camphor tree	Described from Indonesia and recorded from China (Guangdong and Yunnan Provinces).
Animalia	Arthropoda	Insecta	Thysanoptera	Terebrantia	Thripidae	Thripinae	Dendrothripoides	poni	Kudo, 1977	Dendrothripoides poni Kudo, 1977: 497.	leaves, collected from Poaceae & Sterculiaceae	Described from Thailand. Recorded from Malaysia and Southern China.
Animalia	Arthropoda	Insecta	Thysanoptera	Terebrantia	Thripidae	Thripinae	Dendrothripoides	innoxius	Farny, 1914	Euthrips innoxius Karny, 1914: 359 | Dendrothripoides ipomoeae Bagnall, 1923: 625 | Tryphactothrips mediosignatus Karny, 1925: 34 | Tryphactothrips mundus Karny, 1926: 190 | Heliothrips ipomeae Bondar, 1930: 18 | Scirtothrips gladiiseta Girault, 1933: 2.34|Tryphactothrips mundus Karny, 1926: 190|Heliothrips ipomeae Bondar, 1930: 18|Scirtothrips gladiiseta Girault, 1933: 2.	leaves, collected from potatoes leave	Described from Indonesia. Recorded from India, China, Brazil, Australia, and Nepal. Widespread in the Oriental and Pacific regions.
Animalia	Arthropoda	Insecta	Thysanoptera	Terebrantia	Thripidae	Thripinae	Dichromothrips	nakahari	Mound, 1976	Dichromothrips nakahari Mound, 1976: 258.	leaves and in flowers, collected from dendrobium orchid	Described from India. Recorded from China and USA.
Animalia	Arthropoda	Insecta	Thysanoptera	Terebrantia	Thripidae	Thripinae	Dichromothrips	smithi	Zimmermann, 1900	Physopus smithi Zimmermann, 1900: 10.	leaves and in flowers, collected from dendrobium	Described from Indonesia. Recorded from India, Malaysia, Solomon Islands, Tokyo, Japan, Taiwan, and China (Yunnan Province).
Animalia	Arthropoda	Insecta	Thysanoptera	Terebrantia	Thripidae	Thripinae	Echinothrips	americanus	Morgan, 1913	Echinothrips americanus Morgan, 1913: 14 | Dictyothrips floridensis Watson, 1919: 2.	leaves, collected from Alocasia macrorrhizos (Araceae)	Described in Florida. Introduced and widespread from different part of the world.
Animalia	Arthropoda	Insecta	Thysanoptera	Terebrantia	Thripidae	Thripinae	Ernothrips	immsi	Bagnall, 1926	Physothrips immsi Bagnall, 1926: 106.	flowers and leaves, collected from collected from citrus	Described from India and recorded from China.
Animalia	Arthropoda	Insecta	Thysanoptera	Terebrantia	Thripidae	Thripinae	Ernothrips	lobatus	Bhatti, 1967	Thrips immsi Bagnall, 1926: 110 | Thrips (Ernothrips) lobatus Bhatti, 1967: 18.	flowers and leaves, collected from tea tree, chinese rose	Described from India. Recorded from China, Taiwan, Indonesia, Thailand, Japan, and Malaysia.
Animalia	Arthropoda	Insecta	Thysanoptera	Terebrantia	Thripidae	Thripinae	Ernothrips	longitudinalis	Zhou, Zhang & Feng, 2008	Ernothrips longitudinalis Zhou, Zhang & Feng, 2008: 94.	flowers and leaves, collected from Brassicaceae	Described from Henan and distributed from Yunnan, China (Zhou et al. 2008).
Animalia	Arthropoda	Insecta	Thysanoptera	Terebrantia	Thripidae	Thripinae	Frankliniella	fusca	Hinds, 1902	Euthrips fusca Hinds, 1902: 154 | Euthrips nicotianae Hinds, 1905: 198 | Scirtothrips owreyi Watson, 1924: 51.	Flowers and fruits, collected from guava， mango	described from USA (Massachusetts) and worldwide distributed.
Animalia	Arthropoda	Insecta	Thysanoptera	Terebrantia	Thripidae	Thripinae	Frankliniella	intosa	Trybom, 1895	Thrips intonsa Trybom, 1895: 182 | Physopus vulgatissima var. albicornis Uzel, 1895: 96 | Physopus vulgatissima var. fulvicornis Uzel, 1895: 96 | Physopus vulgatissima var. nigropilosa Uzel, 1895: 96 | Physapus brevistylis Karny, 1908: 278 | Frankliniella breviceps Bagnall, 1911: 2 | Frankliniella vicina Karny, 1922: 94 | Frankliniella intonsa var. maritima Priesner, 1925: 165 | Frankliniella for…	flowers and on leaves, collected from Cucurbitaceae, Fabacea, Brassicaceae, Solanaceae	Described from Finland and worldwide distributed.
Animalia	Arthropoda	Insecta	Thysanoptera	Terebrantia	Thripidae	Thripinae	Frankliniella	occidentalis	Pergande, 1895	Euthrips occidentalis Pergande, 1895: 392 | Euthrips tritici californicus Moulton, 1911: 16 | Euthrips helianthi Moulton, 1911: 40 | Frankliniella tritici moultoni Hood, 1914: 38 | Frankliniella nubila Treherne, 1924: 84. Synonymised by Nakahara (1997) | Frankliniella tritici maculata Priesner, 1925: 15. Synonymised by Nakahara (1997) | Frankliniella claripennis Morgan, 1925: 142 | Frankliniella …	flowers and on leaves, collected from potatoes and bannana flowers	Described from USA (California) and worldwide distributed.
Animalia	Arthropoda	Insecta	Thysanoptera	Terebrantia	Thripidae	Thripinae	Isunidothrips	serangga	Kudo, 1992	Isunidothrips serangga Kudo, 1992: 98.	leaves, fronds of ferns, Cyperaceae	Described from Malaysia and recorded from Southern China.
Animalia	Arthropoda	Insecta	Thysanoptera	Terebrantia	Thripidae	Thripinae	Lefroyothrips	lefroyi	Bagnall, 1913	Physothrips lefroyi Bagnall, 1913: 292 | Taeniothrips cuscutae Priesner, 1938: 500 | Taeniothrips (Lefroyothrips) theiphilus Priesner, 1938: 501 | Taeniothrips devii Arora & Bhatti, 1960: 141. Synonyms by Bhatti (1978).	flowers, collected from tea tree, manguo, papaya	Described from India. Recorded from Indonesia, China, and widely introduced.
Animalia	Arthropoda	Insecta	Thysanoptera	Terebrantia	Thripidae	Thripinae	Megalurothrips	distalis	Karny, 1913	Taeniothrips distalis Karny, 1913: 122 | Physothrips brunneicornis Bagnall, 1916: 218 | Taeniothrips infernalis Priesner, 1938: 472 | Taeniothrips morosus Priesner, 1938: 476 | Taeniothrips ditissimus Ananthakrishnan & Jagadish, 1966: 250.	flowers, collected from Erythrina variegata L., Psidium guava, mango	Described from Japan and widely distributed.
Animalia	Arthropoda	Insecta	Thysanoptera	Terebrantia	Thripidae	Thripinae	Megalurothrips	typicus	Bagnall, 1913	Megalurothrips typicus Bagnall, 1915: 590 | Megalurothrips setipennis Karny, 1925: 32 | Taeniothrips varicornis Moulton, 1928: 292 | Taeniothrips centrispinosus Priesner, 1938: 474.	flowers, collected from kalancho, mango, Papaya	Described from Malaysia. Recordrd from Indonesia, Taiwan, and China.
Animalia	Arthropoda	Insecta	Thysanoptera	Terebrantia	Thripidae	Thripinae	Megalurothrips	usitatus	Bagnall, 1914	Physothrips usitatus Bagnall, 1913: 293 | Frankliniella nigricornis Schmutz, 1913: 1020 | Frankliniella obscuricornis Schmutz, 1913: 1022 | Frankliniella vitata Schmutz, 1913: 1023 | Physothrips cinctipennis Bagnall, 1916: 217 | Physothrips mjobergi Karny, 1920: 37 | Taeniothrips longistylus Karny, 1922: 99.	flowers, collected from Fabaceae; Poaceae; mango	Described from India and widely distributed.
Animalia	Arthropoda	Insecta	Thysanoptera	Terebrantia	Thripidae	Thripinae	Microcephalothrips	abdominalis	Crawford DL, 1910	Thrips abdominalis Crawford DL, 1910: 157 | Thrips femoralis Jones, 1912: 4 | Thrips crenatus Watson, 1922: 35 | Thrips microcephalus Priesner, 1923: 116 | Thrips (Ctenothripiella) gillettei Moulton, 1926: 126 | Stylothrips brevipalpis Karny, 1926: 206 | Paraphysopus burnsi Girault, 1927: 2 | Thrips oklahomae Watson, 1931: 342 | Microcephalothrips brevipalpis armatus Ananthakrishnan, 1956: 133 | …	flowers, collected from sunflower	Described from Mexico and widely distributed.
Animalia	Arthropoda	Insecta	Thysanoptera	Terebrantia	Thripidae	Thripinae	Octothrips	bhattii	Wilson, 1972	Apollothrips bhattii Wilson, 1972: 52 | Octothrips lygodii Mound, 2002: 219.	leaves, collected from ferns	Described from Mexico and widely distributed.
Animalia	Arthropoda	Insecta	Thysanoptera	Terebrantia	Thripidae	Thripinae	Organothrips	longisetosus	Zhang & Tong, 1992	Graminothrips longisetosus Zhang & Tong, 1992: 84.	leaves and stem, collected from Arthraxon hispidus (Poaceae)	Described from Guangxi and distributed from Southern China.
Animalia	Arthropoda	Insecta	Thysanoptera	Terebrantia	Thripidae	Thripinae	Plesiothrips	perplexus	Beach, 1896	Sericothrips perplexus Beach, 1896: 216 | Thrips panicus Moulton, 1929: 61.	flowers, collected from corns	Described from Iowa. Recorded from Hawaii and Southern China.
Animalia	Arthropoda	Insecta	Thysanoptera	Terebrantia	Thripidae	Thripinae	Rhamphothrips	aureus	Ananthakrishnan, 1954	Perissothrips aureus Ananthakrishnan, 1954: 159 | Perissothrips hartwigi Bhatti, 1967: 12.	leaves, collected from bamboo and Euphorbiaceae	Described from India and recorded from Southern China.
Animalia	Arthropoda	Insecta	Thysanoptera	Terebrantia	Thripidae	Thripinae	Rhamphothrips	bruceae	Li & Zhang, 2018	Rhamphothrips bruceae Li & Zhang, 2018	leaves, collected from brucea (Simaroubaceae)	Described from China (Xishuangbanna) (Li et al. 2018a).
Animalia	Arthropoda	Insecta	Thysanoptera	Terebrantia	Thripidae	Thripinae	Rhamphothrips	parviceps	Hood, 1919	Perissothrips parviceps Hood, 1919: 92.	leaves, collected from Fabaceae	Described from India and recorded China (Xishuangbanna) (Li et al. 2018a).
Animalia	Arthropoda	Insecta	Thysanoptera	Terebrantia	Thripidae	Thripinae	Rhamphothrips	santokhi	Kulshrestha & Vijay Veer, 1984	Rhamphothrips santokhi Kulshrestha & Vijay Veer, 1984: 36.	leaves, collected from Euphorbiaceae	Described from India and recorded from Southern China.
Animalia	Arthropoda	Insecta	Thysanoptera	Terebrantia	Thripidae	Thripinae	Salpingothrips	aimotofus	Kudo, 1972	Salpingothrips aimotofus Kudo, 1972: 230.	leaves, collected from Pueraria montana	Described from Japan. Recorded from Georgia and Southern China.
Animalia	Arthropoda	Insecta	Thysanoptera	Terebrantia	Thripidae	Thripinae	Scirtothrips	dorsalis	Hood, 1919	Scirtothrips dorsalis Hood, 1919: 90 | Heliothrips minutissimus Bagnall, 1919: 260 | Anaphothrips andreae Karny, 1925: 24 | Neophysopus fragariae Girault, 1927: 1. Synonymised by Mound & Palmer (1981) | Scirtothrips dorsalis var. padmae Ramakrishna, 1942: 169.	leaves, collected from tea tree, pipper, beans and wide range of host plants	Described from Australia. Recorded from India, Indonesia, and Southern China.
Animalia	Arthropoda	Insecta	Thysanoptera	Terebrantia	Thripidae	Thripinae	Scolothrips	asura	Ramakrishna & Margabandhu, 1931	Scolothrips asura Ramakrishna & Margabandhu, 1931: 1035 | Scolothrips quadrinotata Han & Zhang, 1982: 53.	predatory	Described from India. Recorded from China, Japan, Taiwan, Thailand, and northern Australia.
Animalia	Arthropoda	Insecta	Thysanoptera	Terebrantia	Thripidae	Thripinae	Scolothrips	takahashii	Priesner, 1950	Scolothrips takahashii Priesner, 1950: 52 | Scolothrips priesneri Sakimura, 1954: 357.	predatory	Described from Taiwan and Hawaii USA. Widely distributed in China.
Animalia	Arthropoda	Insecta	Thysanoptera	Terebrantia	Thripidae	Thripinae	Sorghothrips	meishanensis	Chen, 1977	Sorghothrips meishanensis Chen, 1977: 147.	leaves, collected from corns and sugarcane	Described from Taiwan and recorded from South China.
Animalia	Arthropoda	Insecta	Thysanoptera	Terebrantia	Thripidae	Thripinae	Stenchaetothrips	biformis	Bagnall, 1913	Bagnallia biformis Bagnall, 1913: 237 | Bagnallia adusta Bagnall, 1913: 238 | Bagnallia melanurus Bagnall, 1913: 238 | Thrips (Bagnallia) oryzae Williams, 1916: 353 | Thrips holorphnus Karny, 1925: 15 | Plesiothrips o Girault, 1929: 1 | Thrips dobrogensis Knechtel, 1964: 479 | Chloethrips blandus zur Strassen, 1975: 78.	leaves, collected from bamboo, Poaceae, and more	Described from England and widely distributed from different parts of the world.
Animalia	Arthropoda	Insecta	Thysanoptera	Terebrantia	Thripidae	Thripinae	Stenchaetothrips	brochus	Wang, 2000	Stenchaetothrips brochus Wang, 2000: 247.	leaves, collected from bamboo	Described from Taiwan and distributed from Southern China.
Animalia	Arthropoda	Insecta	Thysanoptera	Terebrantia	Thripidae	Thripinae	Stenchaetothrips	cymbopogoni	Zhang & Tong, 1990	Stenchaetothrips cymbopogoni Zhang & Tong, 1990: 108.	leaves, collected from mango, citronella, surgarcane	Described from Hainan and distributed from South China.
Animalia	Arthropoda	Insecta	Thysanoptera	Terebrantia	Thripidae	Thripinae	Stenchaetothrips	minutus	Deventer, 1906	Thrips minutus Deventer, 1906: 281 | Thrips puttemansi Costa Lima, 1926: 32 | Thrips saccharoni Moulton, 1928: 111 | Fulmekiola saccharicida Ramakrishna & Margabandhu, 1939: 23.	leaves, collected from bamboo, Poaceae, prunella	Desribed from Indonesia. Recorded from Hawaii and China.
Animalia	Arthropoda	Insecta	Thysanoptera	Terebrantia	Thripidae	Thripinae	Taeniothrips	musae	Priesner, 1938	Javathrips musae Zhang & Tong, 1990: 193.	leaves,bulbs, flowers, collected from Orchidaceae	Described from China (Xishuangbanna).
Animalia	Arthropoda	Insecta	Thysanoptera	Terebrantia	Thripidae	Thripinae	Tameothrips	arundo	Zhang & Tong, 1990	Tameothrips arundo Tyagi, Kumar & Chauhan, 2015: 284.	flowers, collected from arundo grasses	Described from India and recorded from South China.
Animalia	Arthropoda	Insecta	Thysanoptera	Terebrantia	Thripidae	Thripinae	Thrips	andrewsi	Bagnall, 1921	Physothrips andrewsi Bagnall, 1921: 394|Taeniothrips ghoshi Bhatti, 1962: 35.	flowers, collected from mango, longgan tree, tea	Described from India and worldwide distributed.
Animalia	Arthropoda	Insecta	Thysanoptera	Terebrantia	Thripidae	Thripinae	Thrips	atactus	Bhattii, 1967	Thrips atactus Bhatti, 1967: 17.	flowers, collected from Caricaceae; Rosaceae; Fagaceae, and more	Described from India and widely distributed.
Animalia	Arthropoda	Insecta	Thysanoptera	Terebrantia	Thripidae	Thripinae	Thrips	australis	Bagnall, 1915	Isoneurothrips australis Bagnall, 1915: 592 | Thrips lacteicorpus Girault, 1926: 17 | Thrips mediolineus Girault, 1926: 18 | Anomalothrips amygdali Morgan, 1929: 5 | Isoneurothrips marisabelae Ortiz, 1973: 119.	flowers, collected from potatoe, eucalyptus	Described from Australia and widely distributed from where Eucalyptus hosts are distributed.
Animalia	Arthropoda	Insecta	Thysanoptera	Terebrantia	Thripidae	Thripinae	Thrips	coloratus	Shumsher, 1913	Thrips colorata Schmutz, 1913: 1013 | Thrips japonicus Bagnall, 1914: 288 | Thrips melanurus Bagnall, 1926: 111 | Thrips aligherini Girault, 1927: 1.	flowers, collected from potatoes, manguo, citrus	Described from Sri Lanka. Recorded from Japan, India, Australia, and China.
Animalia	Arthropoda	Insecta	Thysanoptera	Terebrantia	Thripidae	Thripinae	Thrips	flavus	Schrank, 1776	Thrips flavus Schrank, 1776: 31 | Thrips melanopa Schrank, 1776: 31 | Thrips ochraceus Curtis, 1841: 228 | Physothrips flavidus Bagnall, 1916: 399 | Thrips flavidus Bagnall, 1916: 402 | Thrips flavosetosus Priesner, 1919: 105 | Thrips obscuricornis Priesner, 1927: 423 | Physothrips flavus Bagnall, 1928: 98 | Thrips nilgiriensis Ramakrishna, 1928: 262 | Taeniothrips clarus Moulton, 1928a: 287. Syn…	flowers, leaves, collected from chinese rose; mango flowers; Fabaceae	Described from Austria and widely distributed.
Animalia	Arthropoda	Insecta	Thysanoptera	Terebrantia	Thripidae	Thripinae	Thrips	hawaiiensis	Morgan, 1913	Euthrips hawaiiensis Morgan, 1913: 3 | Thrips sulphurea Schmutz, 1913: 1011 | Thrips nigriflava Schmutz, 1913: 1012 | Thrips albipes Bagnall, 1914: 25 | Physothrips pallipes Bagnall, 1916: 400 | Physothrips albipes Bagnall, 1916: 401 | Bregmatothrips theifloris Karny, 1921: 66. Synonymised by Bhatti (1978) | Thrips versicolor Bagnall, 1926: 108 | Thrips pallipes Bagnall, 1926: 110 | Thrips io Gir…	flowers, collected from Cannaceae, Irideae, Fabaceae, Cucurbitaceae, tea, and mango (flowers)	Described from Hawaii USA and widely distributed.
Animalia	Arthropoda	Insecta	Thysanoptera	Terebrantia	Thripidae	Thripinae	Thrips	orientalis	Bagnall, 1915	Isoneurothrips orientalis Bagnall, 1915: 593 | Thrips setipennis Steinweden & Moulton, 1930: 25. Synonymised by Sakimura (1967) | Thrips hispidipennis Hood, 1932: 122.	flowers, collected from jasmine	Described from Malaysia. Recorded from Tanzania, China, and Japan.
Animalia	Arthropoda	Insecta	Thysanoptera	Terebrantia	Thripidae	Thripinae	Thrips	palmi	Karny, 1925	Thrips palmi Karny, 1925: 10 | Thrips clarus Moulton, 1928: 294 | Thrips leucadophilus Priesner, 1936: 91 | Thrips gossypicola Ramakrishna & Marghabandu, 1939: 41 | Chloethrips (Mictothrips) aureus Ananthakrishnan & Jagadish, 1967: 381. Synonymised by Bhatti (1970) | Thrips gracilis Ananthakrishnan & Jagadish, 1968: 361. Synonymised by Bhatti (1970).	flowers, leaves, collected from Apiaceae, pepper, eggplants, carrot, potatoes	Described from Indonesia and widely distributed from the tropics to Caribbean regions.
Animalia	Arthropoda	Insecta	Thysanoptera	Terebrantia	Thripidae	Thripinae	Thrips	subnudula	Karny, 1926	Ramaswamiahiella subnudula Karny, 1926: 208 | Thrips pandu Ramakrishna, 1928: 264 | Thrips setosus Moulton, 1929: 97 | Thrips temporatus Bailey, 1951: 19.	flowers, collected from mango, amaranthus	Described from India. Recorded from Pakistan, Bali, the Philippines, Uganda, Nigeria, Malaysia, and China.
Animalia	Arthropoda	Insecta	Thysanoptera	Terebrantia	Thripidae	Thripinae	Thrips	taiwanus	Morgan, 1913	Isoneurothrips parvispinus Karny, 1922: 106 | Isoneurothrips jenseni Karny, 1925: 7. Synonymised by Priesner (1934) | Isoneurothrips pallipes Moulton, 1928: 296 | Thrips (Isoneurothrips) taiwanus Takahashi, 1936: 440.	flowers, collected from Caricaceae	Described from Taiwan. Recorded from Thailand, Philippines, Northern Australia, and China.
Animalia	Arthropoda	Insecta	Thysanoptera	Terebrantia	Thripidae	Thripinae	Thrips	tabaci	Lindeman, 1889	Thrips solanaceorum Widgalm in Portschinsky, 1883: 44 | Thrips tabaci Lindeman, 1889: 61 | Limothrips allii Gillette, 1893: 15 | Thrips communis Uzel, 1895: 176 | Thrips communis annulicornis Uzel, 1895: 177 | Thrips communis pulla Uzel, 1895: 177 | Thrips flava obsoleta Uzel, 1895: 187 | Thrips bremnerii Moulton, 1907: 59 | Parathrips uzeli Karny, 1907: 48 | Thrips bicolor Karny, 1907: 49 | Thri…	flowers, collected from onion, galic, tobacco, mango	Described from Moldova and worldwide distributed.
Animalia	Arthropoda	Insecta	Thysanoptera	Terebrantia	Thripidae	Thripinae	Trachynotothrips	striatus	Masumoto & Okajima, 2005	Trachynotothrips striatus Masumoto & Okajima, 2005: 59.	leaves, collected from Poaceae	Described from Vietnam. Recorded from India and China.
Animalia	Arthropoda	Insecta	Thysanoptera	Terebrantia	Thripidae	Thripinae	Trichromothrips	alis	Bhatti, 1967	Trichromothrips alis Bhatti, 1967: 20.	leaves, collected from cosmianthemum	Described from India and recorded from China.
Animalia	Arthropoda	Insecta	Thysanoptera	Terebrantia	Thripidae	Thripinae	Trichromothrips	antidesmae	Li, Li, & Zhang, 2019	Trichromothrips antidesmae Li, Li & Zhang, 2019: 81.	leaves, collected from antidesma	Described from China (Xishuangbanna) (Li et al. 2019).
Animalia	Arthropoda	Insecta	Thysanoptera	Terebrantia	Thripidae	Thripinae	Trichromothrips	assamensis	Tyagi & Kumar, 2017	Trichromothrips assamensis Tyagi & Kumar, 2017: 145.	leaves, collected from Poaceae	Described form India (Tyagi et al. 2017). Recorded from China (Xishuangbanna).
Animalia	Arthropoda	Insecta	Thysanoptera	Terebrantia	Thripidae	Thripinae	Trichromothrips	crispator	Karny, 1915	Physothrips crispator Karny, 1915: 35.	leaves, collected from Acanthaceae	Described from Indonesia and recorded from China.
Animalia	Arthropoda	Insecta	Thysanoptera	Terebrantia	Thripidae	Thripinae	Trichromothrips	falcus	Bhatti, 1967	Dorcadothrips fasciatus Bhatti, 1967: 21 | Trichromothrips falcus Bhatti, 1999: 3.	leaves, collected from Poaceae	Described from India and recorded from China.
Animalia	Arthropoda	Insecta	Thysanoptera	Terebrantia	Thripidae	Thripinae	Trichromothrips	formosus	Masumoto & Okajima, 2005	Trichromothrips formosus Masumoto & Okajima, 2005: 11.	leaves, collected from Chloranthaceae	Described from Japan. Recorded from Southeastern China and Taiwan.
Animalia	Arthropoda	Insecta	Thysanoptera	Terebrantia	Thripidae	Thripinae	Trichromothrips	guizhouensis	Li, Li, & Zhang, 2019	Trichromothrips guizhouensis Li, Li & Zhang, 2019: 83.	leaves, collected from Sapotaceae	Distributed from Guizhou and distributed from Southeast of China.
Animalia	Arthropoda	Insecta	Thysanoptera	Terebrantia	Thripidae	Thripinae	Trichromothrips	indicus	Bhatti, 1978	Dorcadothrips indicus Bhatti, 1978: 423.	leaves, collected from Poaceae	Desribed from India and recorded from South China.
Animalia	Arthropoda	Insecta	Thysanoptera	Terebrantia	Thripidae	Thripinae	Trichromothrips	trifasciatus	Priesner, 1936	Taeniothrips trifasciatus Priesner, 1936: 323.	leaves, collected from potatoe leaves	Described from Indonesia and recorded from China (Xishuangbanna).
Animalia	Arthropoda	Insecta	Thysanoptera	Terebrantia	Thripidae	Thripinae	Tusothrips	immaculatus	Reyes, 1994	Tusothrips immaculatus Reyes, 1994: 304.	leaves, collected from Rutaceae	Described from Philippine and recorded from China (Xishuangbanna).
Animalia	Arthropoda	Insecta	Thysanoptera	Terebrantia	Thripidae	Thripinae	Tusothrips	sumatrensis	Karny, 1925	Anaphothrips sumatrensis Karny, 1925: 27 | Anaphothrips (Chaetanaphothrips) aureus Moulton, 1936: 266 | Mycterothrips pseudosetiprivus Ramakrishna & Margabandhu, 1939: 42 | Taeniothrips calopgomi Zhang, 1981: 324. Synonymised by Mirab-balou and Tong (2015).	leaves, collected from Urticaceae and Acanthaceae	Described from Japan and recorded from China.
Animalia	Arthropoda	Insecta	Thysanoptera	Terebrantia	Thripidae	Thripinae	Yoshinothrips	pasekamui	Kudo, 1985	Yoshinothrips pasekamui Kudo, 1985: 82.	leaves, collected from bamboo	Described from Japan and recorded from China (Xishuangbanna).

## Sheet: Materials
typeStatus	occurrenceID	recordedBy	individualID	sex	lifeStage	associatedReferences	kingdom	phylum	class	order	family	genus	specificEpithet	scientificNameAuthorship	continent	country	stateProvince	county	locality	identifiedBy	identificationReferences	identificationRemarks	identificationQualifier	geologicalContextID	earliestEonOrLowestEonothem	latestEonOrHighestEonothem	earliestEraOrLowestErathem	latestEraOrHighestErathem	earliestPeriodOrLowestSystem	latestPeriodOrHighestSystem	earliestEpochOrLowestSeries	latestEpochOrHighestSeries	earliestAgeOrLowestStage	latestAgeOrHighestStage	lowestBiostratigraphicZone	highestBiostratigraphicZone	lithostratigraphicTerms	group	formation	member	bed	eventID	samplingProtocol	samplingEffort	eventDate	eventTime	startDayOfYear	endDayOfYear	year
Other material	YAU5082020Tt1	L.H	2019-VII-17	2 female	Adults	Margabandhu, 1931: 1031	Animalia	Arthropoda	Insecta	Thysanoptera	Aeolothripidae	Mymarothrips	garuda	Mymarothrips garuda Margabandhu,1931	Asia	China	Yunnan	Mengla (Menglun), Jinghong	Xishuangbanna	Liu Hui, Elie	(ThripsWiki, 2020)																								17/07/2019
Other material	YAU5082020Tt2	E.N. & X.Y.L	2018-V-30|2019-V-18| 2019-V-16	1male, 5females	Adults	Priesner, 1923: 89	Animalia	Arthropoda	Insecta	Thysanoptera	Terebrantia	Anisopilothrips	venustustulus	Anisopilothrips venustulus (Priesner, 1923)	Asia	China	Yunnan	Menghai	Xishuangbanna	Li Yajin	(ThripsWiki, 2020)																								30/05/2018, 16/05/2019, 18/05/2019
Other material	YAU5082020Tt3	X.Y.L	2019-v-16	1male, 2 females	Adults	Li & Zhang, 2018	Animalia	Arthropoda	Insecta	Thysanoptera	Terebrantia	Araliacothrips	daweishanensis	Araliacothrips daweishanensis Li & Zhang, 2018	Asia	China	Yunnan	Mengla	Xishuangbanna	Xie Yanlan	(ThripsWiki, 2020)																								16/05/2019
Other material	YAU5082020Tt4	X.Y.L & Z.H.R	2018-vi-1| 2017-iii-11	1male, 2 females	Adults	Bhatti, 1967: 7	Animalia	Arthropoda	Insecta	Thysanoptera	Terebrantia	Astrothrips	asiaticus	Astrothrips asiaticus (Bhatti, 1967)	Asia	China	Yunnan	Mengla (Menglun)	Xishuangbanna	Xie Yanlan	(ThripsWiki, 2020)																								11/03/2017, 01/06/2018
Other material	YAU5082020Tt5	L.Y.J & X.Y.L.	2017-X-21|2017-III-10|2017-VIII-7	3males, 4females	Adults	Kurosawa, 1932:230	Animalia	Arthropoda	Insecta	Thysanoptera	Terebrantia	Astrothrips	aucubae	Astrothrips aucubae Kurosawa, 1932	Asia	China	Yunnan	Mengla (Menglun)	Xishuangbanna	Xie Yanlan	(ThripsWiki, 2020)																								10/03/2017, 07/08/2017, 21/10/2017
Other material	YAU5082020Tt6	L.Y.J	2017-III-11	3females	Adults	Stannard & Mitri, 1962	Animalia	Arthropoda	Insecta	Thysanoptera	Terebrantia	Astrothrips	aureoles	Astrothrips aureolus Stannard & Mitri, 1962	Asia	China	Yunnan	Jinghong	Xishuangbanna	Xie Yanlan	(ThripsWiki, 2020)																								11/03/2017
Other material	YAU5082020Tt7	L.Y.J	2017-III-11	4females	Adults	Chen, 1980: 174	Animalia	Arthropoda	Insecta	Thysanoptera	Terebrantia	Astrothrips	chisinliaoensis	Astrothrips chisinliaoensis Chen, 1980	Asia	China	Yunnan	Mengla (Menglun)	Xishuangbanna	Xie Yanlan	(ThripsWiki, 2020)																								11/03/2017
Other material	YAU5082020Tt8	Z.H.R	2016-X-25	2males	Adults	Karny, 1913	Animalia	Arthropoda	Insecta	Thysanoptera	Terebrantia	Astrothrips	globiceps	Astrothrips globiceps (Karny, 1913)	Asia	China	Yunnan	Jinghong	Xishuangbanna	Xie Yanlan	(ThripsWiki, 2020)																								25/10/2016
Other material	YAU5082020Tt9	E.N & X.Y.L	2019-v-16	1male, 5females	Adults	Kudo, 1979	Animalia	Arthropoda	Insecta	Thysanoptera	Terebrantia	Astrothrips	strasseni	Astrothrips strasseni Kudo, 1979	Asia	China	Yunnan	Menghai (Protected area)	Xishuangbanna	Xie Yanlan	(ThripsWiki, 2020)																								16/05/2019
Other material	YAU5082020Tt10	X.Y.L & Z.H.R	2018-vi-1|2017-iii-11	1male, 6 females	Adults	Karny, 1923: 331	Animalia	Arthropoda	Insecta	Thysanoptera	Terebrantia	Astrothrips	tumiceps	Astrothrips tumiceps Karny, 1923	Asia	China	Yunnan	Mengla (Menglun)	Xishuangbanna	Xie Yanlan	(ThripsWiki, 2020)																								11/03/2017, 01/06/2018
Other material	YAU5082020Tt11	L.H	2017-viii-10	2males, 4females	Adults	Mound, Zhang & Bei 2011: 58	Animalia	Arthropoda	Insecta	Thysanoptera	Terebrantia	Caliothrips	tongi	Astrothrips tumiceps Karny, 1923	Asia	China	Yunnan	Mengla (Menglun)	Xishuangbanna	Xie Yanlan	(ThripsWiki, 2020)																								10/07/2017
Other material	YAU5082020Tt12	L.Y.J & X.Y.L.	2017-X-25|2018-v-31|2018-vi-1	1male, 26female	Adults	Schmutz, 1913: 993	Animalia	Arthropoda	Insecta	Thysanoptera	Terebrantia	Copidothrips	octarticulatus	Copidothrips octarticulatus (Schmutz, 1913)	Asia	China	Yunnan	Mengla (Tropical forest)	Xishuangbanna	Xie Yanlan	(ThripsWiki, 2020)																								25/10/2017, 01/05/2018, 31/05/2018
Other material	YAU5082020Tt13	X.Y.L	2018-v-30	1female	Adults	Bagnal, 1915: 318	Animalia	Arthropoda	Insecta	Thysanoptera	Terebrantia	Helionothrips	brunneipennis	Helionothrips brunneipennis Bagnall, 1915	Asia	China	Yunnan	Mengla (Menglun)	Xishuangbanna	Xie Yanlan	(ThripsWiki, 2020)																								30/05/2018
Other material	YAU5082020Tt14	L.Y.J. & Z.H.R	2017-iii-11	2males, 3females	Adults	Hood, 1954: 191	Animalia	Arthropoda	Insecta	Thysanoptera	Terebrantia	Helionothrips	cephalicus	Helionothrips cephalicus Hood, 1954	Asia	China	Yunnan	Mengla (Tropical forest)	Xishuangbanna	Xie Yanlan	(ThripsWiki, 2020)																								11/03/2017
Other material	YAU5082020Tt15	Z.H.R	2017-iii-10	2males, 3females	Adults	Kudo, 1992	Animalia	Arthropoda	Insecta	Thysanoptera	Terebrantia	Helionothrips	mube	Helionothrips mube Kudo, 1992	Asia	China	Yunnan	Jinghong (Protected area)	Xishuangbanna	Xie Yanlan	(ThripsWiki, 2020)																								10/03/2017
Other material	YAU5082020Tt16	L.Y.J	2017-iii-11	2males, 6females	Adults	Bhatti, 1968: 36	Animalia	Arthropoda	Insecta	Thysanoptera	Terebrantia	Helionothrips	parvus	Helionothrips parvus Bhatti, 1968	Asia	China	Yunnan	Mengla (Menglun)	Xishuangbanna	Xie Yanlan	(ThripsWiki, 2020)																								11/03/2017
Other material	YAU5082020Tt17	L.Y.J, X.Y.L & Z.H.R	2018-vi-1|2018-v-31|2017-iii-24|2017-x-24	6males, 18female	Adults	Mirab-balou & Tong, 2016: 146	Animalia	Arthropoda	Insecta	Thysanoptera	Terebrantia	Helionothrips	rugatus	Helionothrips rugatus Mirab-balou & Tong, 2016	Asia	China	Yunnan	Jinghong (Nabanhe Protected area), Mengla (Menglun)	Xishuangbanna	Xie Yanlan	(ThripsWiki, 2020)																								24/03/2017, 24/10/2017, 31/05/2018, 01/06/2018
Other material	YAU5082020Tt18	X.Y.L	2017-x-24	5males, 8females	Adults	Feng Yang& Zhang, 2007: 454	Animalia	Arthropoda	Insecta	Thysanoptera	Terebrantia	Helionothrips	shennongjiaensis	Helionothrips shennongjiaensis Feng, Yang & Zhang, 2007	Asia	China	Yunnan	Mengla (Tropical rain forest)	Xishuangbanna	Xie Yanlan	(ThripsWiki, 2020)																								24/10/2017
Other material	YAU5082020Tt19	L.H & X.Y.L	2017-iii-11|2018-v-30|2017-x-24	3males, 9females	Adults	Xie, Mound, & Zhang, 2019: 146	Animalia	Arthropoda	Insecta	Thysanoptera	Terebrantia	Heliothrips	longisensibilis	Heliothrips longisensibilis Xie, Mound & Zhang, 2019	Asia	China	Yunnan	Mengla (Menglun)	Xishuangbanna	Xie Yanlan	(ThripsWiki, 2020)																								11/03/2017, 24/03/2017, 30/05/2018
Other material	YAU5082020Tt20	X.Y.L	2018-Vi-2	3males, 6females	Adults	Mirab-balou and Tong, 2016: 151	Animalia	Arthropoda	Insecta	Thysanoptera	Terebrantia	Panchaetothrips	bifurcus	Panchaetothrips bifurcus Mirab-balou & Tong, 2016	Asia	China	Yunnan	Mengla (Tropical rain forest)	Xishuangbanna	Xie Yanlan	(ThripsWiki, 2020)																								02/06/2018
Other material	YAU5082020Tt21	X.Y.L & S.J	2011-ix-30	18females	Adults	Bagnal, 1912: 258	Animalia	Arthropoda	Insecta	Thysanoptera	Terebrantia	Panchaetothrips	indicus	Panchaetothrips indicus Bagnall, 1912	Asia	China	Yunnan	Jinghong (Protected area)	Xishuangbanna	Xie Yanlan	(ThripsWiki, 2020)																								30/09/2011
Other material	YAU5082020Tt22	L.H & X.Y.L	2018-viii-2|2018-v-31	3females	Adults	Faure, 1925: 145	Animalia	Arthropoda	Insecta	Thysanoptera	Terebrantia	Phibalothrips	peringueyi	Phibalothrips peringueyi (Faure, 1925)	Asia	China	Yunnan	Mengla (Menglun)	Xishuangbanna	Xie Yanlan	(ThripsWiki, 2020)																								31/05/2018, 02/08/2018
Other material	YAU5082020Tt23	X.Y.L	2018-viii-2|2018-v-3	2males, 4females	Adults	Kudo, 1979: 351	Animalia	Arthropoda	Insecta	Thysanoptera	Terebrantia	Phibalothrips	rugosus	Phibalothrips rugosus Kudo, 1979	Asia	China	Yunnan	Xishuangbanna	Xishuangbanna	Xie Yanlan	(ThripsWiki, 2020)																								03/05/2018, 02/08/2018
Other material	YAU5082020Tt24	Z.W.Q	1987-iv-11	1male, 1female	Adults	Zhang & Tong, 1993: 52	Animalia	Arthropoda	Insecta	Thysanoptera	Terebrantia	Rhipiphorothrips	concoloratus	Rhipiphorothrips concoloratus Zhang & Tong, 1993	Asia	China	Yunnan	Xishuangbanna	Xishuangbanna	Xie Yanlan	(ThripsWiki, 2020)																								11/04/1987
Other material	YAU5082020Tt25	W.Q.L	1998-ix-22	1female	Adults	Hood, 1919: 94; Ramakrishna, 1928: 252	Animalia	Arthropoda	Insecta	Thysanoptera	Terebrantia	Rhipiphorothrips	cruentatus	Rhipiphorothrips cruentatus Hood, 1919	Asia	China	Yunnan	Xishuangbanna	Xishuangbanna	Xie Yanlan	(ThripsWiki, 2020)																								22/09/1998
Other material	YAU5082020Tt26	X.Y.L	2018-xi-17	4males, 6females	Adults	Morgan,1913: 17; Bagnal, 1913: 290	Animalia	Arthropoda	Insecta	Thysanoptera	Terebrantia	Rhipiphorothrips	pulchellus	Rhipiphorothrips pulchellus Morgan, 1913	Asia	China	Yunnan	Xishuangbanna	Xishuangbanna	Xie Yanlan	(ThripsWiki, 2020)																								17/11/2018
Other material	YAU5082020Tt27	L.Y.J	2017-x-24	4females	Adults	Giard, 1901: 263	Animalia	Arthropoda	Insecta	Thysanoptera	Terebrantia	Selenothrips	rubrocinctus	Selenothrips rubrocinctus Giard, 1901	Asia	China	Yunnan	Xishuangbanna	Xishuangbanna	Xie Yanlan	(ThripsWiki, 2020)																								24/10/2017
Other material	YAU5082020Tt28	X.Y.L	2019-v-12	3females	Adults	Bhatti, 1967: 6	Animalia	Arthropoda	Insecta	Thysanoptera	Terebrantia	Zaniothrips	ricini	Zaniothrips ricini Bhatti, 1967	Asia	China	Yunnan	Xishuangbanna	Xishuangbanna	Xie Yanlan	(ThripsWiki, 2020)																								12/05/2019
Other material	YAU5082020Tt29	J.M.M	2009-XII-5|2009-XII-2|2009-IV-6	12males, 88females	Adults	Priesner, 1935: 353	Animalia	Arthropoda	Insecta	Thysanoptera	Terebrantia	Dendrothrips	minowai	Dendrothrips minowai Priesner, 1935	Asia	China	Yunnan	Xishuangbanna	Xishuangbanna	Li Yajin	(ThripsWiki, 2020)																								06/04/2009, 02/12/2009, 05/12/2009
Other material	YAU5082020Tt30	S.S.Q	2009-III-15	9females	Adults	Bhatti, 1971: 354	Animalia	Arthropoda	Insecta	Thysanoptera	Terebrantia	Dendrothrips	strasseni	Dendrothrips strasseni Bhatti, 1971	Asia	China	Yunnan	Xishuangbanna	Xishuangbanna	Li Yajin	(ThripsWiki, 2020)																								03-15-09
Other material	YAU5082020Tt31	L.H	2018-v-21	1female	Adults	Li & Zhang, 2018	Animalia	Arthropoda	Insecta	Thysanoptera	Terebrantia	Filicopsothrips	pulcher	Filicopsothrips pulcher Li, Yuan & Zhang, 2020	Asia	China	Yunnan	Xishuangbanna	Xishuangbanna	Li Yajin	(ThripsWiki, 2020)																								21/05/2018
Other material	YAU5082020Tt32	L.Y.J	2017-X-24	2females	Adults	Kudo, 1984: 502	Animalia	Arthropoda	Insecta	Thysanoptera	Terebrantia	Pseudodendrothrips	bhattii	Pseudodendrothrips bhattii Kudo, 1984	Asia	China	Yunnan	Xishuangbanna	Xishuangbanna	Li Yajin	(ThripsWiki, 2020)																								24/10/2017
Other material	YAU5082020Tt33	S.S.Q	2010-IV-29|2017-X-24	4males, 7females	Adults	Niwa, 1908; Moulton, 1930: 273	Animalia	Arthropoda	Insecta	Thysanoptera	Terebrantia	Pseudodendrothrips	mori	Pseudodendrothrips mori (Niwa, 1908)	Asia	China	Yunnan	Xishuangbanna	Xishuangbanna	Li Yajin	(ThripsWiki, 2020)																								29/04/2010, 24/10/2017
Other material	YAU5082020Tt34	Z.W.Q	1987-IV-7	1female	Adults	Zhang & Tong, 1990: 195	Animalia	Arthropoda	Insecta	Thysanoptera	Terebrantia	Pseudodendrothrips	pueraria	Pseudodendrothrips pueraria Zhang & Tong, 1990	Asia	China	Yunnan	Xishuangbanna	Xishuangbanna	Li Yajin	(ThripsWiki, 2020)																								07/04/1987
Other material	YAU5082020Tt35	L.H	2017-X-24	2males, 3females	Adults	Bhatti, 1973: 420	Animalia	Arthropoda	Insecta	Thysanoptera	Terebrantia	Hydatothrips	aureus	Hydatothrips aureus Bhatti, 1973	Asia	China	Yunnan	Xishuangbanna	Xishuangbanna	Li Yajin	(ThripsWiki, 2020)																								24/10/2017
Other material	YAU5082020Tt36	L.Y.J	2017-II-10	2males, 2females	Adults	Bhatti, 1973: 424	Animalia	Arthropoda	Insecta	Thysanoptera	Terebrantia	Hydatothrips	dorax	Hydatothrips dorax Bhatti, 1973	Asia	China	Yunnan	Xishuangbanna	Xishuangbanna	Li Yajin	(ThripsWiki, 2020)																								10/02/2017
Other material	YAU5082020Tt37	L.Y.J	2017-III-11	2females	Adults	Wang, 2007: 53	Animalia	Arthropoda	Insecta	Thysanoptera	Terebrantia	Hydatothrips	flavidus	Hydatothrips flavidus Wang, 2007	Asia	China	Yunnan	Xishuangbanna	Xishuangbanna	Li Yajin	(ThripsWiki, 2020)																								11/03/2017
Other material	YAU5082020Tt38	L.Y.J	2017-II-11	2males, 6females	Adults	Karny, 1925	Animalia	Arthropoda	Insecta	Thysanoptera	Terebrantia	Neohydatothrips	plynopygus	Neohydatothrips plynopygus (Karny, 1925)	Asia	China	Yunnan	Xishuangbanna	Xishuangbanna	Li Yajin	(ThripsWiki, 2020)																								11/02/2017
Other material	YAU5082020Tt39	X.Y.H	2011-X-2	12females	Adults	Kudo, 1995: 169	Animalia	Arthropoda	Insecta	Thysanoptera	Terebrantia	Neohydatothrips	Samayunkur	Neohydatothrips Samayunkur (Kudo, 1995)	Asia	China	Yunnan	Xishuangbanna	Xishuangbanna	Li Yajin	(ThripsWiki, 2020)																								02/10/2011
Other material	YAU5082020Tt40	X.Y.H	2011-IX-30	2males, 4females	Adults	Bhatti, 1978: 160	Animalia	Arthropoda	Insecta	Thysanoptera	Terebrantia	Amomothrips	associatus	Amomothrips associatus (Priesner, 1938)	Asia	China	Yunnan	Xishuangbanna	Xishuangbanna	Li Yajin	(ThripsWiki, 2020)																								30/09/2011
Other material	YAU5082020Tt41	S.S.Q	2009-IV-17	1female	Adults	Karny, 1922: 109	Animalia	Arthropoda	Insecta	Thysanoptera	Terebrantia	Anaphothrips	floralis	Anaphothrips floralis Karny, 1922	Asia	China	Yunnan	Xishuangbanna	Xishuangbanna	Li Yajin	(ThripsWiki, 2020)																								17/04/2009
Other material	YAU5082020Tt42	L.Y.J	2018-V-28	1female	Adults	Girault, 1929: 3	Animalia	Arthropoda	Insecta	Thysanoptera	Terebrantia	Anaphothrips	incertus	Anaphothrips incertus (Girault, 1929)	Asia	China	Yunnan	Xishuangbanna	Xishuangbanna	Li Yajin	(ThripsWiki, 2020)																								28/05/2018
Other material	YAU5082020Tt43	X.Y.L	2017-VI-24	1female	Adults	Chen & Lu, 1994: 90	Animalia	Arthropoda	Insecta	Thysanoptera	Terebrantia	Anascirtothrips	discordinae	Anascirtothrips discordiae Chen & Lu, 1994	Asia	China	Yunnan	Xishuangbanna	Xishuangbanna	Li Yajin	(ThripsWiki, 2020)																								24/06/2017
Other material	YAU5082020Tt44	L.Y.J	2017-X-22	2females	Adults	Crawford DL, 1909: 114	Animalia	Arthropoda	Insecta	Thysanoptera	Terebrantia	Arorathrips	mexicanus	Arorathrips mexicanus (Crawford DL, 1909)	Asia	China	Yunnan	Xishuangbanna	Xishuangbanna	Li Yajin	(ThripsWiki, 2020)																								22/10/2017
Other material	YAU5082020Tt45	L.Y.J, X.Y.L & Z.H.R	2017-III-11|2017-III-11|2017-III-25|2017-X-22|2018-V-27|2018-V-27	1males, 7females	Adults	Ananthakrishnan, 1960: 562	Animalia	Arthropoda	Insecta	Thysanoptera	Terebrantia	Aroidothrips	longistylus	Aroidothrips longistylus Ananthakrishnan, 1960	Asia	China	Yunnan	Xishuangbanna	Xishuangbanna	Li Yajin	(ThripsWiki, 2020)																								11/03/2017, 22/10/2017, 25/03/2017, 27/05/2018
Other material	YAU5082020Tt46	L.Y.J, S.S.Q	2019-II-16|2017-III-11	2females	Adults	Karny, 1926: 193	Animalia	Arthropoda	Insecta	Thysanoptera	Terebrantia	Ayyaria Karny	chaetophora	Ayyaria chaetophora Karny, 1926	Asia	China	Yunnan	Xishuangbanna	Xishuangbanna	Li Yajin	(ThripsWiki, 2020)																								11/03/2017, 16/02/2019
Other material	YAU5082020Tt47	L.Y.J	2017-III-11	1males, 6females	Adults	Ananthakrishnan, 1968: 260	Animalia	Arthropoda	Insecta	Thysanoptera	Terebrantia	Bathrips	jasminae	Bathrips jasminae Ananthakrishnan, 1968	Asia	China	Yunnan	Xishuangbanna	Xishuangbanna	Li Yajin	(ThripsWiki, 2020)																								11/03/2017
Other material	YAU5082020Tt48	L.Y.J	2017-III-11	2males, 2females	Adults	Shumsher, 1946: 179	Animalia	Arthropoda	Insecta	Thysanoptera	Terebrantia	Bathrips	melanicornis	Bathrips melanicornis (Shumsher, 1946)	Asia	China	Yunnan	Xishuangbanna	Xishuangbanna	Li Yajin	(ThripsWiki, 2020)																								11/03/2017
Other material	YAU5082020Tt49	L.Y.J	2011-XII-27	2males, 2females	Adults	Priesner, 1930: 6	Animalia	Arthropoda	Insecta	Thysanoptera	Terebrantia	Bolacothrips	graminis	Bolacothrips graminis Priesner, 1930	Asia	China	Yunnan	Xishuangbanna	Xishuangbanna	Li Yajin	(ThripsWiki, 2020)																								27/11/2011
Other material	YAU5082020Tt50	Z.H.R	2017-X-21|2017-X-22	2females	Adults	Schmutz, 1913: 1002	Animalia	Arthropoda	Insecta	Thysanoptera	Terebrantia	Bolacothrips	sriatopennatus	Bolacothrips striatopennata (Schmutz, 1913)	Asia	China	Yunnan	Xishuangbanna	Xishuangbanna	Li Yajin	(ThripsWiki, 2020)																								21/10/2017, 22/10/2017
Other material	YAU5082020Tt51	E.N & L.H	2018-VIII-2	3females	Adults	Wang & Tong, 2016: 254	Animalia	Arthropoda	Insecta	Thysanoptera	Terebrantia	Bregmatothrips	sinensis	Bregmatothrips sinensis Wang & Tong, 2016	Asia	China	Yunnan	Xishuangbanna	Xishuangbanna	Li Yajin	(ThripsWiki, 2020)																								02/08/2018
Other material	YAU5082020Tt52	L.Y.J	2017-III-11	1male, 1female	Adults	Nonaka & Okajima, 1992: 440	Animalia	Arthropoda	Insecta	Thysanoptera	Terebrantia	Chaetanaphothrips	longisetis	Chaetanaphothrips longisetis Nonaka & Okajima, 1992	Asia	China	Yunnan	Xishuangbanna	Xishuangbanna	Li Yajin	(ThripsWiki, 2020)																								11/03/2017
Other material	YAU5082020Tt53	L.Y.J. & Z.H.R	2017-III-10|2017-III-12|2017-X-22	5females	Adults	Moulton, 1907: 362	Animalia	Arthropoda	Insecta	Thysanoptera	Terebrantia	Chaetanaphothrips	orchidii	Chaetanaphothrips Orchidii (Moulton, 1907)	Asia	China	Yunnan	Xishuangbanna	Xishuangbanna	Li Yajin	(ThripsWiki, 2020)																								10/03/2017, 12/03/2017, 22/10/2017
Other material	YAU5082020Tt54	L.H	2017-X-24	1female	Adults	Kudo, 1985: 324	Animalia	Arthropoda	Insecta	Thysanoptera	Terebrantia	Chaetanaphothrips	querci	Chaetanaphothrips querci Kudo, 1985	Asia	China	Yunnan	Xishuangbanna	Xishuangbanna	Li Yajin	(ThripsWiki, 2020)																								24/10/2017
Other material	YAU5082020Tt56	Z.C.H	2017-III-10|2018-X-8	2males, 2females	Adults	Karny, 1921: 69	Animalia	Arthropoda	Insecta	Thysanoptera	Terebrantia	Chaetanaphothrips	theiperdus	Chaetanaphothrips theiperdus (Karny, 1921)	Asia	China	Yunnan	Xishuangbanna	Xishuangbanna	Li Yajin	(ThripsWiki, 2020)																								24/10/2017
Other material	YAU5082020Tt55	Z.C.H	2017-III-10|2018-X-8	2males, 2females	Adults	Bournier & Bournier, 1988	Animalia	Arthropoda	Insecta	Thysanoptera	Terebrantia	Cricothrips	bourbonensis	Cricothrips bourbonensis (Bournier & Bournier, 1988)	Asia	China	Yunnan	Xishuangbanna	Xishuangbanna	Li Yajin	(ThripsWiki, 2020)																								10/03/2017, 08/10/2018
Other material	YAU5082020Tt57	S.B & Z.H.R	2017-III-10|2017-X-22	4females	Adults	Karny, 1921: 75; Zhang & Tong, 1991: 465	Animalia	Arthropoda	Insecta	Thysanoptera	Terebrantia	Danothrips	theivorus	Danothrips theivorus (Karny, 1921)	Asia	China	Yunnan	Xishuangbanna	Xishuangbanna	Li Yajin	(ThripsWiki, 2020)																								10/03/2017, 22/10/2018
Other material	YAU5082020Tt58	L.Y.J	2018-V-28	2males, 5females	Adults	Kudo, 1977:497	Animalia	Arthropoda	Insecta	Thysanoptera	Terebrantia	Dendrothripoides	poni	Dendrothripoides poni Kudo, 1977	Asia	China	Yunnan	Xishuangbanna	Xishuangbanna	Li Yajin	(ThripsWiki, 2020)																								28/05/2018
Other material	YAU5082020Tt59	L.Y.J & Y.X.Q	2018-V-28|2017-III-11|2017-X-24|2018-V-28	3males, 9females	Adults	Farny, 1914	Animalia	Arthropoda	Insecta	Thysanoptera	Terebrantia	Dendrothripoides	innoxius	Dendrothripoides innoxius (Karny, 1914)	Asia	China	Yunnan	Xishuangbanna	Xishuangbanna	Li Yajin	(ThripsWiki, 2020)																								1/03/2017, 24/10/2017, 28/05/2018
Other material	YAU5082020Tt60	S.S.Q	2011-X-2	3females	Adults	Mound, 1976: 258	Animalia	Arthropoda	Insecta	Thysanoptera	Terebrantia	Dichromothrips	nakahari	Dichromothrips nakahari Mound, 1976	Asia	China	Yunnan	Xishuangbanna	Xishuangbanna	Li Yajin	(ThripsWiki, 2020)																								02/10/2011
Other material	YAU5082020Tt61	X.Y.L	2017-X-25	4males, 5females	Adults	Zimmermann, 1900: 10	Animalia	Arthropoda	Insecta	Thysanoptera	Terebrantia	Dichromothrips	smithi	Dichromothrips smithi (Zimmermann, 1900)	Asia	China	Yunnan	Xishuangbanna	Xishuangbanna	Li Yajin	(ThripsWiki, 2020)																								25/10/2017
Other material	YAU5082020Tt62	X.Y.L	2017-III-9|2017-X-25	2males, 9females	Adults	Morgan, 1913: 14; Watson, 1919: 2	Animalia	Arthropoda	Insecta	Thysanoptera	Terebrantia	Echinothrips	americanus	Echinothrips americanus Morgan, 1913	Asia	China	Yunnan	Xishuangbanna	Xishuangbanna	Li Yajin	(ThripsWiki, 2020)																								09/03/2017, 25/10/2017
Other material	YAU5082020Tt63	S.S.Q	2009-III-08	5females	Adults	Bagnall, 1926: 106	Animalia	Arthropoda	Insecta	Thysanoptera	Terebrantia	Ernothrips	immsi	Ernothrips immsi (Bagnall, 1926)	Asia	China	Yunnan	Xishuangbanna	Xishuangbanna	Li Yajin	(ThripsWiki, 2020)																								08/03/2009
Other material	YAU5082020Tt64	J.M.M & S.S.Q	2010-I-23|2009-III-24|2009-X-11	11females	Adults	Bhatti, 1967: 18	Animalia	Arthropoda	Insecta	Thysanoptera	Terebrantia	Ernothrips	lobatus	Ernothrips lobatus (Bagnall, 1926)	Asia	China	Yunnan	Xishuangbanna	Xishuangbanna	Li Yajin	(ThripsWiki, 2020)																								24/03/2009, 11/10/2009, 23/01/2010
Other material	YAU5082020Tt65	S.S.Q	2009-II-16|2009-III-24	2females	Adults	Zhou Zhang & Feng, 2008: 94	Animalia	Arthropoda	Insecta	Thysanoptera	Terebrantia	Ernothrips	longitudinalis	Ernothrips longitudinalis Zhou, Zhang & Feng, 2008	Asia	China	Yunnan	Xishuangbanna	Xishuangbanna	Li Yajin	(ThripsWiki, 2020)																								16/02/2009, 24/03/2009
Other material	YAU5082020Tt66	Z.H.R.	2011-IX-15	2males, 7females	Adults	Hinds, 1902: 154	Animalia	Arthropoda	Insecta	Thysanoptera	Terebrantia	Frankliniella	fusca	Frankliniella fusca (Hinds, 1902)	Asia	China	Yunnan	Xishuangbanna	Xishuangbanna	Li Yajin	(ThripsWiki, 2020)																								15/09/2011
Other material	YAU5082020Tt67	L.Y.J	2017-III-10	2males, 8females	Adults	Trybom, 1895: 182	Animalia	Arthropoda	Insecta	Thysanoptera	Terebrantia	Frankliniella	intosa	Frankliniella intonsa (Trybom, 1895)	Asia	China	Yunnan	Xishuangbanna	Xishuangbanna	Li Yajin	(ThripsWiki, 2020)																								10/03/2017
Other material	YAU5082020Tt68	K.B	2015-X-6	1male, 5females	Adults	Pergande, 1895: 392	Animalia	Arthropoda	Insecta	Thysanoptera	Terebrantia	Frankliniella	occidentalis	Frankliniella occidentalis (Pergande, 1895)	Asia	China	Yunnan	Xishuangbanna	Xishuangbanna	Li Yajin	(ThripsWiki, 2020)																								06/10/2015
Other material	YAU5082020Tt69	X.Y.L	2018-VI-2	1female	Adults	Kudo, 1992: 98	Animalia	Arthropoda	Insecta	Thysanoptera	Terebrantia	Isunidothrips	serangga	Isunidothrips serangga serangga Kudo, 1992	Asia	China	Yunnan	Xishuangbanna	Xishuangbanna	Li Yajin	(ThripsWiki, 2020)																								02/06/2018
Other material	YAU5082020Tt70	E.N, L.Y.J & Z.H.R	2018-V-26|2017-X-22	121males ,611females	Adults	Bagnall, 1913: 292.	Animalia	Arthropoda	Insecta	Thysanoptera	Terebrantia	Lefroyothrips	lefroyi	Lefroyothrips lefroyi (Bagnall, 1913)	Asia	China	Yunnan	Xishuangbanna	Xishuangbanna	Li Yajin	(ThripsWiki, 2020)																								2018/5/26, 22/10/2017
Other material	YAU5082020Tt71	L.Y.J	2017-V-21	7males, 19females	Adults	Karny, 1913: 122	Animalia	Arthropoda	Insecta	Thysanoptera	Terebrantia	Megalurothrips	distalis	Megalurothrips distalis (Karny, 1913)	Asia	China	Yunnan	Xishuangbanna	Xishuangbanna	Li Yajin	(ThripsWiki, 2020)																								21/05/2017
Other material	YAU5082020Tt72	L.Y.J, X.Y.L & Z.H.R	2017-X-23|2017-X-24|2017-X-22|2018-V-28	8males, 28females	Adults	Bagnall, 1913	Animalia	Arthropoda	Insecta	Thysanoptera	Terebrantia	Megalurothrips	typicus	Megalurothrips typicus Bagnall, 1915	Asia	China	Yunnan	Xishuangbanna	Xishuangbanna	Li Yajin	(ThripsWiki, 2020)																								22/10/2017, 23/10/2017, 24/10/2017, 28/05/2018
Other material	YAU5082020Tt73	Y.X.Q	2016-VIII-29|2016-VIII-25	10males, 29females	Adults	Bagnall, 1914: 359	Animalia	Arthropoda	Insecta	Thysanoptera	Terebrantia	Megalurothrips	usitatus	Megalurothrips usitatus (Bagnall, 1913)	Asia	China	Yunnan	Xishuangbanna	Xishuangbanna	Li Yajin	(ThripsWiki, 2020)																								25/08/2016, 29/06/2016
Other material	YAU5082020Tt74	L.Y.J	2018-VI-2	1female	Adults	Crawford DL, 1910: 157	Animalia	Arthropoda	Insecta	Thysanoptera	Terebrantia	Microcephalothrips	abdominalis	Microcephalothrips abdominalis (Crawford DL, 1910)	Asia	China	Yunnan	Xishuangbanna	Xishuangbanna	Li Yajin	(ThripsWiki, 2020)																								02/06/2018
Other material	YAU5082020Tt78	L.Y.J	2017-V-4	3males, 4females	Adults	Wilson, 1972	Animalia	Arthropoda	Insecta	Thysanoptera	Terebrantia	Octothrips	bhattii	Octothrips bhattii (Wilson, 1972)	Asia	China	Yunnan	Xishuangbanna	Xishuangbanna	Li Yajin	(ThripsWiki, 2020)																								04/05/2017
Other material	YAU5082020Tt80	E.N & L.H	2018-VII-2	4males, 5females	Adults	Zhang & Tong, 1992: 84	Animalia	Arthropoda	Insecta	Thysanoptera	Terebrantia	Organothrips	longisetosus	Organothrips longisetosus (Zhang & Tong, 1992)	Asia	China	Yunnan	Xishuangbanna	Xishuangbanna	Li Yajin	(ThripsWiki, 2020)																								02/07/2018
Other material	YAU5082020Tt81	Z.H.R	2017-X-22	1female	Adults	Beach, 1896: 216	Animalia	Arthropoda	Insecta	Thysanoptera	Terebrantia	Plesiothrips	perplexus	Plesiothrips perplexus (Beach, 1896)	Asia	China	Yunnan	Xishuangbanna	Xishuangbanna	Li Yajin	(ThripsWiki, 2020)																								22/10/2017
Other material	YAU5082020Tt82	L.Y.J	2017-III-10	2males	Adults	Ananthakrishnan, 1954: 159	Animalia	Arthropoda	Insecta	Thysanoptera	Terebrantia	Rhamphothrips	aureus	Rhamphothrips aureus (Ananthakrishnan, 1954)	Asia	China	Yunnan	Xishuangbanna	Xishuangbanna	Li Yajin	(ThripsWiki, 2020)																								22/10/2017
Other material	YAU5082020Tt83	X.Y,L	2018-VI-1	1female	Adults	Li & Zhang, 2018	Animalia	Arthropoda	Insecta	Thysanoptera	Terebrantia	Rhamphothrips	bruceae	Rhamphothrips bruceae Li & Zhang, 2018	Asia	China	Yunnan	Xishuangbanna	Xishuangbanna	Li Yajin	(ThripsWiki, 2020)																								01/06/2018
Other material	YAU5082020Tt84	S.S.Q	2009-IV-26	1female	Adults	Hood, 1919	Animalia	Arthropoda	Insecta	Thysanoptera	Terebrantia	Rhamphothrips	parviceps	Rhamphothrips parviceps (Hood, 1919)	Asia	China	Yunnan	Xishuangbanna	Xishuangbanna	Li Yajin	(ThripsWiki, 2020)																								26/04/2009
Other material	YAU5082020Tt85	L.Y.J	2017-III-10	1female	Adults	Kulshrestha & Vijay Veer, 1984: 36	Animalia	Arthropoda	Insecta	Thysanoptera	Terebrantia	Rhamphothrips	santokhi	Rhamphothrips santokhi Kulshrestha & Vijay Veer, 1984	Asia	China	Yunnan	Xishuangbanna	Xishuangbanna	Li Yajin	(ThripsWiki, 2020)																								10/03/2017
Other material	YAU5082020Tt86	Z.H.R	2017-X-22	1female	Adults	Kudo, 1972: 230	Animalia	Arthropoda	Insecta	Thysanoptera	Terebrantia	Salpingothrips	aimotofus	Salpingothrips aimotofus Kudo, 1972	Asia	China	Yunnan	Xishuangbanna	Xishuangbanna	Li Yajin	(ThripsWiki, 2020)																								22/10/2017
Other material	YAU5082020Tt87	E.N & L.H	2018-V-27	14males, 3females	Adults	Hood, 1919: 90	Animalia	Arthropoda	Insecta	Thysanoptera	Terebrantia	Scirtothrips	dorsalis	Scirtothrips dorsalis Hood, 1919	Asia	China	Yunnan	Xishuangbanna	Xishuangbanna	Li Yajin	(ThripsWiki, 2020)																								27/05/2018
Other material	YAU5082020Tt88	L.Y.J	2017-III-11	2males, 8females	Adults	Ramakrishna & Margabandhu, 1931: 1035	Animalia	Arthropoda	Insecta	Thysanoptera	Terebrantia	Scolothrips	asura	Scolothrips asura Ramakrishna & Margabandhu, 1931	Asia	China	Yunnan	Xishuangbanna	Xishuangbanna	Li Yajin	(ThripsWiki, 2020)																								11/03/2017
Other material	YAU5082020Tt89	E.N & L.H	2020-VI-24	9males, 24females	Adults	Priesner, 1950: 52	Animalia	Arthropoda	Insecta	Thysanoptera	Terebrantia	Scolothrips	takahashii	Scolothrips takahashii Priesner, 1950	Asia	China	Yunnan	Xishuangbanna	Xishuangbanna	Li Yajin	(ThripsWiki, 2020)																								24/06/2020
Other material	YAU5082020Tt90	L.Y.J	2017-III-11	2females	Adults	Chen, 1977: 147	Animalia	Arthropoda	Insecta	Thysanoptera	Terebrantia	Sorghothrips	meishanensis	Sorghothrips meishanensis Chen, 1977	Asia	China	Yunnan	Xishuangbanna	Xishuangbanna	Li Yajin	(ThripsWiki, 2020)																								11/03/2017
Other material	YAU5082020Tt91	S.S.Q & L.Y.J	2009-IV-6|2017-X-21	10males, 6female	Adults	Bagnall, 1913	Animalia	Arthropoda	Insecta	Thysanoptera	Terebrantia	Stenchaetothrips	biformis	Stenchaetothrips biformis (Bagnall, 1913)	Asia	China	Yunnan	Xishuangbanna	Xishuangbanna	Li Yajin	(ThripsWiki, 2020)																								06/04/2009, 21/10/2017
Other material	YAU5082020Tt92	L.Y.J	2017-IV-14	2males, 1females	Adults	Wang, 2000: 247	Animalia	Arthropoda	Insecta	Thysanoptera	Terebrantia	Stenchaetothrips	brochus	Stenchaetothrips brochus Wang, 2000	Asia	China	Yunnan	Xishuangbanna	Xishuangbanna	Li Yajin	(ThripsWiki, 2020)																								14/04/2017
Other material	YAU5082020Tt93	S.S.Q	2010-XII-27	4females	Adults	Zhang & Tong, 1990: 108	Animalia	Arthropoda	Insecta	Thysanoptera	Terebrantia	Stenchaetothrips	cymbopogoni	Stenchaetothrips cymbopogoni Zhang & Tong, 1990	Asia	China	Yunnan	Xishuangbanna	Xishuangbanna	Li Yajin	(ThripsWiki, 2020)																		24/10/2017, 01/06/2018						27/12/2010
Other material	YAU5082020Tt94	L.Y.J	2017-III-10	3females	Adults	Deventer, 1906	Animalia	Arthropoda	Insecta	Thysanoptera	Terebrantia	Stenchaetothrips	minutus	Stenchaetothrips minutus (Deventer, 1906)	Asia	China	Yunnan	Xishuangbanna	Xishuangbanna	Li Yajin	(ThripsWiki, 2020)																		01/06/2018						10/03/2017
Other material	YAU5082020Tt96	Z.W.Q	not found			Priesner, 1938: 487	Animalia	Arthropoda	Insecta	Thysanoptera	Terebrantia	Taeniothrips	musae	Taeniothrips musae (Zhang & Tong, 1990)	Asia	China	Yunnan	Xishuangbanna	Xishuangbanna	Li Yajin	(ThripsWiki, 2020)																		30/09/2011						1987
Other material	YAU5082020Tt97	L.Y.J	2017-III-10	11females	Adults	Zhang & Tong, 1990: 193	Animalia	Arthropoda	Insecta	Thysanoptera	Terebrantia	Tameothrips	arundo	Tameothrips arundo Tyagi, Kumar & Chauhan, 2015	Asia	China	Yunnan	Xishuangbanna	Xishuangbanna	Li Yajin	(ThripsWiki, 2020)																		19/05/2018						10/03/2017
Other material	YAU5082020Tt98	L.Y.J	2016-V-6	4males, 15females	Adults	Bagnal, 1921: 394	Animalia	Arthropoda	Insecta	Thysanoptera	Terebrantia	Thrips	andrewsi	Thrips andrewsi (Bagnall, 1921)	Asia	China	Yunnan	Xishuangbanna	Xishuangbanna	Li Yajin	(ThripsWiki, 2020)																		28/05/2018, 30/05/2018, 31/05/2018						06/05/2016
Other material	YAU5082020Tt99	L.Y.J & X.Y.L.	2017-III-10|2017-III-11	2males, 5females	Adults	Bhattii, 1967: 17	Animalia	Arthropoda	Insecta	Thysanoptera	Terebrantia	Thrips	atactus	Thrips atactus Bhatti, 1967	Asia	China	Yunnan	Xishuangbanna	Xishuangbanna	Li Yajin	(ThripsWiki, 2020)																		30/09/2011						10/03/2017, 11/03/2017
Other material	YAU5082020Tt100	L.Y.J	2017-X-22	1female	Adults	Bagnall, 1915	Animalia	Arthropoda	Insecta	Thysanoptera	Terebrantia	Thrips	australis	Thrips australis (Bagnall, 1915)	Asia	China	Yunnan	Xishuangbanna	Xishuangbanna	Li Yajin	(ThripsWiki, 2020)																		22/10/2017						22/10/2017
Other material	YAU5082020Tt101	S.S.Q	2009-IV-17	17males, 39females	Adults	Shumsher, 1913: 1013	Animalia	Arthropoda	Insecta	Thysanoptera	Terebrantia	Thrips	coloratus	Thrips coloratus (Schmutz, 1913)	Asia	China	Yunnan	Xishuangbanna	Xishuangbanna	Li Yajin	(ThripsWiki, 2020)																		11/07/2017, 24/10/2017						17/04/2009
Other material	YAU5082020Tt103	L.Y.J	2016-V-5	4males, 11females	Adults	Schrank, 1776: 31	Animalia	Arthropoda	Insecta	Thysanoptera	Terebrantia	Thrips	flavus	Thrips flavus Schrank, 1776	Asia	China	Yunnan	Xishuangbanna	Xishuangbanna	Li Yajin	(ThripsWiki, 2020)																		21/10/2017, 01/06/2018, 02/06/2018						05/05/2016
Other material	YAU5082020Tt104	E.N, L.Y.J, L.H & Z.H.R	2017-III-11|2018-V-28|2014-V-28|2019-VIII-23	71males ,217females	Adults	Morgan, 1913	Animalia	Arthropoda	Insecta	Thysanoptera	Terebrantia	Thrips	hawaiiensis	Thrips hawaiiensis (Morgan, 1913)	Asia	China	Yunnan	Xishuangbanna	Xishuangbanna	Li Yajin	(ThripsWiki, 2020)																		28/05/2018, 02/06/2018						28/05/2014, 11/03/2017 28/05/2018, 23/08/2019
Other material	YAU5082020Tt105		2017-X-25 & 2018-V-28	1male, 8females	Adults	Bagnall, 1915	Animalia	Arthropoda	Insecta	Thysanoptera	Terebrantia	Thrips	orientalis	Thrips orientalis (Bagnall, 1915)	Asia	China	Yunnan	Xishuangbanna	Xishuangbanna	Li Yajin	(ThripsWiki, 2020)																								25/10/2017, 28/05/2018
Other material	YAU5082020Tt106	E.N, L.Y.J, L.H, Y,X.Q & Z.H.R	2015-X-6|2015-X-7|2016-III-17|2016-V-11|2016-V-12|2017-IX-8|2017-IX-12|2017-VIII-9|2019-VIII-18	112males, 252females	Adults	Karny, 1925: 10	Animalia	Arthropoda	Insecta	Thysanoptera	Terebrantia	Thrips	palmi	Thrips palmi Karny, 1925	Asia	China	Yunnan	Xishuangbanna	Xishuangbanna	Li Yajin	(ThripsWiki, 2020)																								06/10/2015, 07/10/2015, 11/05/2016, 12/05/2016, 17/03/2016, 12/05/2017, 09/08/2017, 08/09/2017, 18/08/2019
Other material	YAU5082020Tt107	S.S.Q	2008-IV-23	2males, 3females	Adults	Karny, 1926	Animalia	Arthropoda	Insecta	Thysanoptera	Terebrantia	Thrips	subnudula	Thrips subnudula (Karny, 1926)	Asia	China	Yunnan	Xishuangbanna	Xishuangbanna	Li Yajin, Elie	(ThripsWiki, 2020)																								23/04/2008
Other material	YAU5082020Tt108	K.B	2017-III-9	2males, 4females	Adults	Morgan, 1913	Animalia	Arthropoda	Insecta	Thysanoptera	Terebrantia	Thrips	taiwanus	Thrips taiwanus (Morgan, 1913)	Asia	China	Yunnan	Xishuangbanna	Xishuangbanna	Li Yajin	(ThripsWiki, 2020)																								09/03/2017
Other material	YAU5082020Tt109	E.N, L.Y.J & L.H	2010-IV-19|2015-IV-23|2016-VII-27|2016-VIII-22|2019-X-27|2017-III-9	30males, 117females	Adults	Lindeman, 1889: 61, Karny, 1922: 106.	Animalia	Arthropoda	Insecta	Thysanoptera	Terebrantia	Thrips	tabaci	Thrips tabaci (Widgalm in Portschinsky, 1883)	Asia	China	Yunnan	Xishuangbanna	Xishuangbanna	Li Yajin	(ThripsWiki, 2020)																								19/04/2010, 23/04/2015, 27/07/2016, 22/08/2016, 09/03/2017, 27/10/2019
Other material	YAU5082020Tt110	L.Y.J	2017-X-24	1female	Adults	Masumoto & Okajima, 2005: 59	Animalia	Arthropoda	Insecta	Thysanoptera	Terebrantia	Trachynotothrips	striatus	Trachynotothrips striatus Masumoto & Okajima, 2005	Asia	China	Yunnan	Jinghong	Xishuangbanna	Li Yajin	(ThripsWiki, 2020)																								24/10/2017
Other material	YAU5082020Tt111	L.Y.J	2017-X-24	11males	Adults	Bhatti, 1967: 20	Animalia	Arthropoda	Insecta	Thysanoptera	Terebrantia	Trichromothrips	alis	Trichromothrips alis Bhatti, 1967	Asia	China	Yunnan	Mengla (Tropical Botanical Garden)	Xishuangbanna	Li Yajin	(ThripsWiki, 2020)																								24/10/2017
Other material	YAU5082020Tt112	L.H & K.B	2017-X-24|2017-III-12|2017-III-10	2males, 5females	Adults	Li, Li & Zhang, 2019: 81	Animalia	Arthropoda	Insecta	Thysanoptera	Terebrantia	Trichromothrips	antidesmae	Trichromothrips antidesmae Li, Li,& Zhang, 2019	Asia	China	Yunnan	Mengla (Tropical Botanical Garden)	Xishuangbanna	Li Yajin	(ThripsWiki, 2020)																								10/03/2017, 12/03/2017, 24/10/2017
Other material	YAU5082020Tt113	X.Y.L	2017-X-24|2018-VI-1	6female	Adults	Tyagi & Kumar, 2017: 145	Animalia	Arthropoda	Insecta	Thysanoptera	Terebrantia	Trichromothrips	assamensis	Trichromothrips assamensis Tyagi & Kumar, 2017	Asia	China	Yunnan	Mengla (Tropical Botanical Garden)	Xishuangbanna	Li Yajin	(ThripsWiki, 2020)																								24/10/2017, 01/06/2018
Other material	YAU5082020Tt114	X.Y.L	2018-VI-1	6female	Adults	Karny, 1915	Animalia	Arthropoda	Insecta	Thysanoptera	Terebrantia	Trichromothrips	crispator	Trichromothrips crispator (Karny, 1915)	Asia	China	Yunnan	Different sites	Xishuangbanna	Li Yajin	(ThripsWiki, 2020)																								01/06/2018
Other material	YAU5082020Tt115	S.S.Q	2011-IX-30	4females	Adults	Bhatti, 1967: 21	Animalia	Arthropoda	Insecta	Thysanoptera	Terebrantia	Trichromothrips	falcus	Trichromothrips falcus (Bhatti, 1967)	Asia	China	Yunnan	Mengla (Tropical Botanical Garden)	Xishuangbanna	Li Yajin	(ThripsWiki, 2020)																								30/09/2011
Other material	YAU5082020Tt116	Z.C.H	2018-V-19	1male	Adults	Masumoto & Okajima, 2005: 11	Animalia	Arthropoda	Insecta	Thysanoptera	Terebrantia	Trichromothrips	formosus	Trichromothrips formosus Masumoto & Okajima, 2005	Asia	China	Yunnan	Mengla (Bubang village)	Xishuangbanna	Li Yajin	(ThripsWiki, 2020)																								19/05/2018
Other material	YAU5082020Tt117	L.Y.J	2018-V-28|2018-V-30|2018-V-31	2males, 2females	Adults	Li, Li & Zhang, 2019: 83	Animalia	Arthropoda	Insecta	Thysanoptera	Terebrantia	Trichromothrips	guizhouensis	Trichromothrips guizhouensis Li, Li & Zhang, 2019	Asia	China	Yunnan	Mengla (Tropical Botanical Garden)	Xishuangbanna	Li Yajin	(ThripsWiki, 2020)																								28/05/2018, 30/05/2018, 31/05/2018
Other material	YAU5082020Tt118	S.S.Q	2011-IX-30	2males, 1females	Adults	Bhatti, 1978	Animalia	Arthropoda	Insecta	Thysanoptera	Terebrantia	Trichromothrips	indicus	Trichromothrips indicus (Bhatti, 1978)	Asia	China	Yunnan	Mengla	Xishuangbanna	Li Yajin	(ThripsWiki, 2020)																								30/09/2011
Other material	YAU5082020Tt119	L.Y.J	2017-X-22	1female	Adults	Priesner, 1936	Animalia	Arthropoda	Insecta	Thysanoptera	Terebrantia	Trichromothrips	trifasciatus	Trichromothrips trifasciatus (Priesner, 1936)	Asia	China	Yunnan	Mengla (Tropical Botanical Garden)	Xishuangbanna	Li Yajin	(ThripsWiki, 2020)																								22/10/2017
Other material	YAU5082020Tt120	L.Y.J & Y.Y.H	2017-VIII-11|2017-X-24	6males, 3female	Adults	Reyes, 1994: 304	Animalia	Arthropoda	Insecta	Thysanoptera	Terebrantia	Tusothrips	immaculatus	Tusothrips immaculatus Reyes, 1994	Asia	China	Yunnan	Different sites	Xishuangbanna	Li Yajin	(ThripsWiki, 2020)																								11/07/2017, 24/10/2017
Other material	YAU5082020Tt121	E.N, L.Y.J & X.Y.L	2017-X-21| 2018-VI-1| 2018-VI-2	2males, 10females	Adults	Karny, 1925	Animalia	Arthropoda	Insecta	Thysanoptera	Terebrantia	Tusothrips	sumatrensis	Tusothrips sumatrensis (Karny, 1925)	Asia	China	Yunnan	Different sites	Xishuangbanna	Li Yajin	(ThripsWiki, 2020)																								21/10/2017, 01/06/2018, 02/06/2018
Other material	YAU5082020Tt122	X.Y.L	2018-VI-2| 2018-V-28	2females	Adults	Kudo, 1985	Animalia	Arthropoda	Insecta	Thysanoptera	Terebrantia	Yoshinothrips	pasekamui	Yoshinothrips pasekamui Kudo, 1985	Asia	China	Yunnan	Jinghong	Xishuangbanna	Li Yajin	(ThripsWiki, 2020)																								21/10/2017, 01/06/2018, 02/06/2018
[truncated: 26 more columns]

## Sheet: ExternalLinks
Link type	Link
Other URL	https://thrips.info/wiki/Mymarothrips_garuda
Other URL	https://thrips.info/wiki/Anisopilothrips_venustulus
Other URL	https://thrips.info/wiki/Araliacothrips_daweishanensis
Other URL	https://thrips.info/wiki/Astrothrips_asiaticus
Other URL	https://thrips.info/wiki/Astrothrips_aucubae
Other URL	https://thrips.info/wiki/Astrothrips_aureolus
Other URL	https://thrips.info/wiki/Astrothrips_chisinliaoensis
Other URL	https://thrips.info/wiki/Astrothrips_globiceps
Other URL	https://thrips.info/wiki/Astrothrips_strasseni
Other URL	https://thrips.info/wiki/Astrothrips_tumiceps
Other URL	https://thrips.info/wiki/Caliothrips_tongi
Other URL	https://thrips.info/wiki/Copidothrips_octarticulatus
Other URL	https://thrips.info/wiki/Helionothrips_brunneipennis
Other URL	https://thrips.info/wiki/Helionothrips_cephalicus
Other URL	https://thrips.info/wiki/Helionothrips_mube
Other URL	https://thrips.info/wiki/Helionothrips_parvus
Other URL	https://thrips.info/wiki/Helionothrips_rugatus
Other URL	https://thrips.info/wiki/Helionothrips_shennongjiaensis
Other URL	https://thrips.info/wiki/Heliothrips_longisensibilis
Other URL	https://thrips.info/wiki/Panchaetothrips_bifurcus
Other URL	https://thrips.info/wiki/Panchaetothrips_indicus
Other URL	https://thrips.info/wiki/Phibalothrips_peringueyi
Other URL	https://thrips.info/wiki/Phibalothrips_rugosus
Other URL	https://thrips.info/wiki/Rhipiphorothrips_concoloratus
Other URL	https://thrips.info/wiki/Rhipiphorothrips_cruentatus
Other URL	https://thrips.info/wiki/Rhipiphorothrips_pulchellus
Other URL	https://thrips.info/wiki/Selenothrips_rubrocinctus
Other URL	https://thrips.info/wiki/Zaniothrips_ricini
Other URL	https://thrips.info/wiki/Dendrothrips_minowai
Other URL	https://thrips.info/wiki/Dendrothrips_strasseni
Other URL	https://thrips.info/wiki/Filicopsothrips_pulcher
Other URL	https://thrips.info/wiki/Pseudodendrothrips_bhattii
Other URL	https://thrips.info/wiki/Pseudodendrothrips_mori
Other URL	https://thrips.info/wiki/Pseudodendrothrips_puerariae
Other URL	https://thrips.info/wiki/Hydatothrips_aureus
Other URL	https://thrips.info/wiki/Hydatothrips_dorax
Other URL	https://thrips.info/wiki/Hydatothrips_flavidus
Other URL	https://thrips.info/wiki/Neohydatothrips_plynopygus
Other URL	https://thrips.info/wiki/Neohydatothrips_samayunkur
Other URL	https://thrips.info/wiki/Amomothrips_associatus
Other URL	https://thrips.info/wiki/Anaphothrips_floralis
Other URL	https://thrips.info/wiki/Anaphothrips_incertus
Other URL	https://thrips.info/wiki/Anascirtothrips_discordiae
Other URL	https://thrips.info/wiki/Arorathrips_mexicanus
Other URL	https://thrips.info/wiki/Aroidothrips_longistylus
Other URL	https://thrips.info/wiki/Ayyaria_chaetophora
Other URL	https://thrips.info/wiki/Bathrips_jasminae
Other URL	https://thrips.info/wiki/Bathrips_melanicornis
Other URL	https://thrips.info/wiki/Bolacothrips_graminis
Other URL	https://thrips.info/wiki/Bolacothrips_striatopennatus
Other URL	https://thrips.info/wiki/Bregmatothrips_sinensis
Other URL	https://thrips.info/wiki/Chaetanaphothrips_longisetis
Other URL	https://thrips.info/wiki/Chaetanaphothrips_orchidii
Other URL	https://thrips.info/wiki/Chaetanaphothrips_querci
Other URL	https://thrips.info/wiki/Chaetanaphothrips_theiperdus
Other URL	https://thrips.info/wiki/Cricothrips_bourbonensis
Other URL	https://thrips.info/wiki/Danothrips_theivorus
Other URL	https://thrips.info/wiki/Dendrothripoides_poni
Other URL	https://thrips.info/wiki/Dendrothripoides_innoxius
Other URL	https://thrips.info/wiki/Dichromothrips_nakahari
Other URL	https://thrips.info/wiki/Dichromothrips_smithi
Other URL	https://thrips.info/wiki/Echinothrips_americanus
Other URL	https://thrips.info/wiki/Ernothrips_immsi
Other URL	https://thrips.info/wiki/Ernothrips_lobatus
Other URL	https://thrips.info/wiki/Ernothrips_longitudinalis
Other URL	https://thrips.info/wiki/Frankliniella_fusca
Other URL	https://thrips.info/wiki/Frankliniella_intonsa
Other URL	https://thrips.info/wiki/Frankliniella_occidentalis
Other URL	https://thrips.info/wiki/Isunidothrips_serangga
Other URL	https://thrips.info/wiki/Lefroyothrips_lefroyi
Other URL	https://thrips.info/wiki/Megalurothrips_distalis
Other URL	https://thrips.info/wiki/Megalurothrips_typicus
Other URL	https://thrips.info/wiki/Megalurothrips_usitatus
Other URL	https://thrips.info/wiki/Microcephalothrips_abdominalis
Other URL	https://thrips.info/wiki/Octothrips_bhattii
Other URL	https://thrips.info/wiki/Organothrips_longisetosus
Other URL	https://thrips.info/wiki/Plesiothrips_perplexus
Other URL	https://thrips.info/wiki/Rhamphothrips_aureus
Other URL	http://www.boldsystems.org/index.php/Public_RecordView?processid=https://www.biotaxa.org/Zootaxa/article/view/zootaxa.4446.3.6/0
Other URL	https://thrips.info/wiki/Rhamphothrips_parviceps
Other URL	https://thrips.info/wiki/Rhamphothrips_santokhi
Other URL	https://thrips.info/wiki/Salpingothrips_aimotofus
Other URL	https://thrips.info/wiki/Scirtothrips_dorsalis
Other URL	https://thrips.info/wiki/Scolothrips_asura
Other URL	https://thrips.info/wiki/Scolothrips_takahashii
Other URL	https://thrips.info/wiki/Sorghothrips_meishanensis
Other URL	https://thrips.info/wiki/Stenchaetothrips_biformis
Other URL	https://thrips.info/wiki/Stenchaetothrips_brochus
Other URL	https://thrips.info/wiki/Stenchaetothrips_cymbopogoni
Other URL	https://thrips.info/wiki/Stenchaetothrips_minutus
Other URL	https://thrips.info/wiki/Taeniothrips_musae
Other URL	https://thrips.info/wiki/Tameothrips_arundo
Other URL	https://thrips.info/wiki/Thrips_andrewsi
Other URL	https://thrips.info/wiki/Thrips_atactus
Other URL	https://thrips.info/wiki/Thrips_australis
Other URL	https://thrips.info/wiki/Thrips_coloratus
Other URL	https://thrips.info/wiki/Thrips_flavus
Other URL	https://thrips.info/wiki/Thrips_hawaiiensis
Other URL	https://thrips.info/wiki/Thrips_orientalis
Other URL	https://thrips.info/wiki/Thrips_palmi
Other URL	https://thrips.info/wiki/Thrips_subnudula
Other URL	https://www.gbif.org/species/4799922
Other URL	https://thrips.info/wiki/Thrips_tabaci
Other URL	https://thrips.info/wiki/Trachynotothrips_striatus
Other URL	https://thrips.info/wiki/Trichromothrips_alis
Other URL	https://thrips.info/wiki/Trichromothrips_antidesmae
Other URL	https://thrips.info/wiki/Trichromothrips_assamensis
Other URL	https://thrips.info/wiki/Trichromothrips_crispator
Other URL	https://thrips.info/wiki/Trichromothrips_falcus
Other URL	https://thrips.info/wiki/Trichromothrips_formosus
Other URL	https://thrips.info/wiki/Trichromothrips_guizhouensis
Other URL	https://thrips.info/wiki/Trichromothrips_indicus
Other URL	https://thrips.info/wiki/Trichromothrips_trifasciatus
Other URL	https://thrips.info/wiki/Tusothrips_immaculatus
Other URL	https://thrips.info/wiki/Tusothrips_sumatrensis
Other URL	https://thrips.info/wiki/Yoshinothrips_pasekamui
